# Supplementary material for: The effects of resveratrol feeding and exercise training on the skeletal muscle function and transcriptome of aged rats
Source: PeerJ. 2019 Jul 1;7:e7199. doi: 10.7717/peerj.7199 (PMC6610545; doi:10.7717/peerj.7199)
Supplement: Data S1 [file peerj-07-7199-s007.xls]

## Sheet: muscle mass an strength
group	sample no	initial BM（g）	Initial strengh（g）	final BM（g）	final strength（g）	relative final strength（g/g）	BM increasement（g）	SGR(%)	left gastrocnemius muscle mass（g）	right gastrocnemius muscle mass（g）	left gastrocnemius muscle index（1000-1）	right gastrocnemius muscle index（1000-1）
Old	Old-1	552	868.9	563	1418.4	2.51936	11	0.04698	2.6045	2.8101	4.62611	4.9913
Old	Old-2	643	964	685	1299.5	1.89708	42	0.150653	3.0745	3.1646	4.48832	4.61985
Old	Old-3	518	960.95	514	1174.4	2.28482	-4	-0.0184571	2.5254	2.565	4.91323	4.99027
Old	Old-4	609	662.05	592	1072.1	1.81098	-17	-0.0674086	3.1846	3.256	5.37939	5.5
Old	Old-5	526	1316.15	573	1313.4	2.29215	47	0.203773	2.2771	2.3664	3.974	4.12984
Old	Old-6	737	926.95	774	1209.85	1.56311	37	0.116629	3.87	3.7859	5	4.89134
Old	Old-7	441	827.3	458	760.85	1.66124	17	0.0900579	2.29	2.2295	5	4.8679
Old	Old-8	662	791.3	614	1402.35	2.28396	-48	-0.179216	3.1524	3.0803	5.1342	5.01678
Trained	Trained-1	486	1040.65	437	1392.75	3.18707	-49	-0.253037	1.9031	2.336	4.35492	5.34554
Trained	Trained-2	516	1012.5	439	1456.2	3.31708	-77	-0.384779	2.7668	2.6069	6.30251	5.93827
Trained	Trained-3	582	865.5	531	1422.85	2.67957	-51	-0.218353	3.0891	2.867	5.81751	5.39925
Trained	Trained-4	589	1108.15	530	1251	2.36038	-59	-0.251308	2.5466	2.712	4.80491	5.11698
Trained	Trained-5	755	1141.25	662	1163.8	1.75801	-93	-0.312981	3.4953	3.5694	5.27991	5.39184
Trained	Trained-6	625	1136.2	542	1268.8	2.34096	-83	-0.339252	2.0862	2.3725	3.84908	4.37731
Trained	Trained-7	646	1032.3	531	1257.15	2.36751	-115	-0.466756	3.22954	3.3021	6.082	6.21864
Trained	Trained-8	530	992.8	475	1419.55	2.98853	-55	-0.260862	2.0357	2.4844	4.28568	5.23032
Resveratrol	Resveratrol-1	633	1120.75	624	1427.65	2.2879	-9	-0.0340954	3.3442	3.3926	5.35929	5.43686
Resveratrol	Resveratrol-2	548	1254	521	1212.5	2.32726	-27	-0.120298	2.5625	2.4868	4.91843	4.77313
Resveratrol	Resveratrol-3	574	949.4	558	1423.05	2.55027	-16	-0.0673106	2.7742	2.6581	4.97168	4.76362
Resveratrol	Resveratrol-4	571	967.65	536	1148.55	2.14282	-35	-0.150607	2.2242	2.4206	4.14963	4.51604
Resveratrol	Resveratrol-5	680	1006.35	688	1459.7	2.12166	8	0.0278477	3.612	3.6745	5.25	5.34084
Resveratrol	Resveratrol-6	592	897.35	492	1181.2	2.40081	-100	-0.440543	2.6876	2.5684	5.4626	5.22033
Resveratrol	Resveratrol-7	462	773.65	453	1088.35	2.40254	-9	-0.0468399	2.1388	2.2947	4.72141	5.06556
Resveratrol	Resveratrol-8	668	1005	604	1434.95	2.37575	-64	-0.239795	2.763	2.8915	4.5745	4.78725

## Sheet: reads counts and fpkm values
Gene_id	chromosome	Strand	start	end	length	Old_c_readcount	Trained_c_readcount	Trained_b_readcount	Old_b_readcount	Resveratrol_b_readcount	Resveratrol_c_readcount	Resveratrol_a_readcount	Trained_a_readcount	Old_a_readcount	Old_a_fpkm	Old_b_fpkm	Old_c_fpkm	Trained_a_fpkm	Trained_b_fpkm	Trained_c_fpkm	Resveratrol_a_fpkm	Resveratrol_b_fpkm	Resveratrol_c_fpkm	Trained_group_fpkm	Resveratrol_group_fpkm	Old_group_fpkm
ENSRNOG00000000001	2	+	230660664	230662084	1416	4	4	7	0	4	10	10	12	8	0.229816	0	0.124821	0.292035	0.160543	0.13682	0.235342	0.0894697	0.235352	0.196466	0.186721	0.118212
ENSRNOG00000000007	3	+	56861396	56902157	3381	1	2	10	1	17	20	20	13	8	0.121834	0.017074	0.0165431	0.167721	0.121586	0.0362669	0.249527	0.201583	0.249539	0.108524	0.23355	0.0518172
ENSRNOG00000000008	3	+	82548959	82585531	1747	18	33	38	8	9	10	48	31	14	0.325978	0.208837	0.455272	0.611485	0.706396	0.914903	0.915609	0.163166	0.190761	0.744261	0.423178	0.330029
ENSRNOG00000000009	3	+	104749051	104765436	1361	2	7	0	0	7	1	19	8	1	0.0298879	0	0.0649327	0.202558	0	0.249112	0.465219	0.162899	0.0244863	0.150556	0.217535	0.0316069
ENSRNOG00000000010	19	+	20607507	20611316	2444	1	2	0	2	3	0	2	0	2	0.0332876	0.0373198	0.0180797	0	0	0.0396354	0.0272703	0.0388776	0	0.0132118	0.0220493	0.0295623
ENSRNOG00000000012	3	+	147643250	147649504	993	1173	664	671	670	1803	1013	1631	904	1537	62.9619	30.7706	52.1964	31.3715	21.9447	32.3872	54.7352	57.5077	33.9971	28.5678	48.7466	48.643
ENSRNOG00000000017	4	+	25435873	25446461	1280	3	0	1	1	3	1	1	6	1	0.0317792	0.0356287	0.103563	0.161532	0.0253716	0	0.0260347	0.0742319	0.0260358	0.0623011	0.0421008	0.0569902
ENSRNOG00000000021	4	+	151987078	151988279	1200	138	152	247	88	116	191	233	332	193	6.54229	3.34435	5.08147	9.53397	6.68456	6.13502	6.47048	3.06165	5.30437	7.45118	4.9455	4.98937
ENSRNOG00000000024	4	-	168903565	168933079	1062	180	132	185	146	330	234	166	243	206	7.89035	6.26958	7.48927	7.88494	5.65724	6.0201	5.20889	9.84167	7.34299	6.52076	7.46452	7.2164
ENSRNOG00000000033	13	-	49132667	49169918	3681	1032	1227	1488	680	1251	1326	1387	2014	1420	15.6919	8.42468	12.3881	18.8543	13.1279	16.1448	12.5566	10.7639	12.0049	16.0423	11.7752	12.1682
ENSRNOG00000000034	13	+	49092306	49109050	2875	68	38	43	49	136	78	165	143	134	1.89592	0.777264	1.04511	1.71402	0.485722	0.640176	1.91253	1.49824	0.904145	0.946638	1.4383	1.23943
ENSRNOG00000000035	14	+	1937041	1957579	645	0	0	0	0	0	0	0	0	0	0	0	0	0	0	0	0	0	0	0	0	0
ENSRNOG00000000036	13	+	49074644	49082729	3199	10	10	6	12	9	16	9	15	5	0.0635783	0.171071	0.138127	0.161582	0.0609108	0.151405	0.0937541	0.0891062	0.166681	0.124633	0.116514	0.124259
ENSRNOG00000000040	13	-	72865719	72893187	3414	53	27	39	48	54	63	74	78	48	0.571915	0.641192	0.685968	0.787314	0.370987	0.383049	0.722321	0.500968	0.614976	0.513783	0.612755	0.633025
ENSRNOG00000000041	14	+	2050483	2056089	3711	20	19	44	52	65	66	69	61	73	0.800176	0.639032	0.238139	0.566442	0.385052	0.24798	0.619612	0.554756	0.592699	0.399825	0.589022	0.559116
ENSRNOG00000000042	13	-	72918552	73056785	2410	210	131	339	90	103	194	222	507	203	3.50043	1.7399	3.93354	7.40622	4.66691	2.68966	3.13608	1.38289	2.74066	4.92093	2.41988	3.05796
ENSRNOG00000000043	14	-	2042411	2056762	2582	949	718	730	873	1500	1152	1279	906	788	12.4143	15.4194	16.2406	12.0917	9.18172	13.4686	16.5073	18.3999	14.8689	11.5807	16.592	14.6914
ENSRNOG00000000044	14	-	2083712	2100005	2259	472	422	490	395	671	645	692	620	562	10.1198	7.97427	9.23246	9.45784	7.04429	9.04795	10.2083	9.40775	9.51535	8.51669	9.71045	9.10886
ENSRNOG00000000047	3	-	82324354	82368357	1810	592	639	417	490	829	795	643	758	494	11.102	12.346	14.4522	14.4314	7.48195	17.0992	11.8384	14.5063	14.6376	13.0042	13.6608	12.6334
ENSRNOG00000000048	14	+	2100106	2174318	4453	622	485	633	436	713	674	794	760	589	5.38042	4.46523	6.17205	5.88136	4.61645	5.27525	5.94196	5.07126	5.04416	5.25769	5.35246	5.33923
ENSRNOG00000000053	13	+	91054974	91093713	3054	32	33	23	42	26	61	13	31	16	0.315482	0.928454	0.685397	0.51782	0.362065	0.774763	0.209994	0.399166	0.985399	0.551549	0.531519	0.643111
ENSRNOG00000000054	16	-	19866022	19872774	1997	526	495	922	615	743	868	764	809	604	12.303	14.0445	11.6386	13.9601	14.9937	12.0055	12.749	11.7839	14.4852	13.6531	13.006	12.662
ENSRNOG00000000055	13	-	90982814	90992406	1252	0	0	0	0	1	0	0	0	0	0	0	0	0	0	0	0	0.0252974	0	0	0.00843245	0
ENSRNOG00000000060	14	+	2194933	2226598	2140	5	1	11	9	31	21	18	21	12	0.228098	0.191796	0.10324	0.33816	0.166931	0.0226329	0.280298	0.458804	0.32703	0.175908	0.355377	0.174378
ENSRNOG00000000062	14	-	2247808	2297155	1442	123	96	182	67	144	135	179	248	135	3.80822	2.11894	3.76905	5.92657	4.09886	3.22448	4.13666	3.16284	3.11997	4.41664	3.47315	3.23207
ENSRNOG00000000064	14	+	2325308	2326436	289	6055	5715	8220	6082	10550	6367	6436	6424	7258	1021.58	959.751	925.78	765.992	923.701	957.794	742.13	1156.2	734.207	882.496	877.513	969.037
ENSRNOG00000000065	14	-	2328750	2371883	2772	0	0	0	0	0	0	0	0	0	0	0	0	0	0	0	0	0	0	0	0	0
ENSRNOG00000000066	13	-	100715260	100740728	1497	288	292	527	222	405	341	464	526	393	10.6788	6.76303	8.50085	12.1082	11.4326	9.44746	10.329	8.56865	7.59126	10.9961	8.82964	8.64757
ENSRNOG00000000068	13	-	110033550	110077946	2596	3244	3228	3353	4647	3858	5557	4344	3624	3146	49.2955	81.6353	55.2164	48.1061	41.9456	60.2258	55.7631	47.0692	71.3374	50.0925	58.0566	62.0491
ENSRNOG00000000070	14	-	1621026	1632378	3007	571	688	754	418	741	776	75	896	683	9.23933	6.33947	8.39063	10.2681	8.1432	11.0818	0.83117	7.80484	8.60022	9.83103	5.74541	7.98981
ENSRNOG00000000073	14	+	2613406	2633950	921	195	157	358	84	146	181	222	497	211	9.31915	4.15939	9.35549	18.5957	12.6235	8.25646	8.03258	5.0208	6.54938	13.1586	6.53425	7.61134
ENSRNOG00000000075	14	-	2658267	2700977	2549	180	219	289	131	282	241	331	312	223	3.55868	2.34375	3.12029	4.21795	3.68201	4.16129	4.32733	3.50396	3.15086	4.02042	3.66071	3.00757
ENSRNOG00000000081	14	+	13192347	13274978	1467	148	103	171	50	83	158	167	435	167	4.63063	1.55435	4.45783	10.2182	3.7855	3.40064	3.79357	1.79196	3.58929	5.80146	3.05827	3.5476
ENSRNOG00000000082	2	+	104854572	104914173	4775	188	187	157	167	258	246	241	268	184	1.85172	1.88421	2.0552	2.28484	1.26142	2.24078	1.98693	2.02164	2.02824	1.92901	2.01227	1.93038
ENSRNOG00000000091	2	+	144191846	144212138	5655	0	0	0	3	0	0	1	0	4	0.0287727	0.0241935	0	0	0	0	0.0058929	0	0	0	0.0019643	0.0176554
ENSRNOG00000000095	2	-	198999946	199038702	1786	146	206	245	202	424	313	213	278	243	5.5345	5.15798	3.61213	5.36389	4.45494	5.5865	3.97429	7.51906	5.84042	5.13511	5.77793	4.7682
ENSRNOG00000000096	2	+	198965685	198999323	1980	84	113	111	102	148	162	114	146	109	2.26332	2.37452	1.89468	2.56824	1.84012	2.79382	1.93924	2.3928	2.75589	2.40072	2.36265	2.17751
ENSRNOG00000000097	2	-	198935133	198942732	552	3	1	1	3	2	1	4	0	1	0.0836984	0.281511	0.272757	0	0.0668222	0.0996593	0.274275	0.130339	0.0685717	0.0554938	0.157728	0.212656
ENSRNOG00000000098	2	+	198852500	198919995	2095	1486	843	1745	664	1468	1089	1546	1566	1550	30.0955	14.4542	31.342	25.7587	27.0501	19.4894	24.5916	22.1933	17.3231	24.0994	21.3693	25.2972
ENSRNOG00000000104	17	+	10676943	10686134	2115	458	570	645	503	618	566	750	645	604	11.6166	10.846	9.56857	10.5091	9.90391	13.0532	11.8171	9.2546	8.91841	11.1554	9.99672	10.677
ENSRNOG00000000105	17	-	10756285	10818835	2275	22	18	64	16	58	62	58	60	21	0.537926	0.459494	0.612159	1.30202	1.30884	0.549005	1.21714	1.1568	1.30114	1.05329	1.22502	0.536526
ENSRNOG00000000108	16	-	41222238	41234095	1182	331	299	366	267	501	377	433	408	357	12.2858	10.3016	12.3738	11.8949	10.0559	12.252	12.2077	13.4245	10.6293	11.4009	12.0872	11.6537
ENSRNOG00000000109	16	+	55152748	55159352	639	0	0	0	0	0	0	0	0	0	0	0	0	0	0	0	0	0	0	0	0	0
ENSRNOG00000000111	16	+	80826681	80831791	552	206	178	217	219	288	210	240	232	199	14.6645	18.0932	16.49	14.4832	12.7667	15.6183	14.4889	16.5247	12.6783	14.2894	14.5639	16.4159
ENSRNOG00000000112	16	-	80839374	80850340	3977	394	372	410	310	475	497	543	475	339	3.46735	3.55481	4.37756	4.1158	3.348	4.53045	4.54994	3.78284	4.16469	3.99809	4.16582	3.79991
ENSRNOG00000000113	18	-	69706522	69723869	2836	82	100	144	79	103	124	126	132	94	1.34826	1.27037	1.27761	1.60393	1.64897	1.70784	1.48056	1.1503	1.45713	1.65358	1.36266	1.29875
ENSRNOG00000000121	5	-	151886035	151898022	2409	237	279	292	312	493	456	354	336	325	5.69099	6.12513	4.50807	4.98433	4.08217	5.81713	5.07827	6.72167	6.5418	4.96121	6.11391	5.4414
ENSRNOG00000000122	5	+	147185474	147204050	1685	919	774	1125	755	1186	950	1066	1132	942	22.7407	20.4342	24.0995	23.1507	21.6825	22.2482	21.0824	22.2928	18.7891	22.3605	20.7214	22.4248
ENSRNOG00000000123	5	+	147246037	147270957	2395	732	731	707	641	779	856	953	1004	690	15.0657	15.6912	17.3616	18.5711	12.3243	19.0046	17.0468	13.2435	15.3124	16.6333	15.2009	16.0395
ENSRNOG00000000124	9	-	110507	110749	243	0	0	0	0	0	0	0	0	0	0	0	0	0	0	0	0	0	0	0	0	0
ENSRNOG00000000127	5	-	147850275	147886615	4657	930	913	1794	610	962	1009	1430	1959	1236	16.0017	8.85388	13.0788	21.4855	18.5427	14.074	15.1667	9.69724	10.702	18.0341	11.8553	12.6448
ENSRNOG00000000129	5	+	58359498	58383070	1890	8	23	8	6	11	8	28	17	2	0.0430449	0.144777	0.187034	0.309959	0.137463	0.589413	0.493694	0.184336	0.141062	0.345612	0.273031	0.124952
ENSRNOG00000000130	5	+	58393233	58401870	2924	6467	7266	9653	4496	8842	8735	9990	8164	8915	133.127	75.2713	104.903	103.279	115.083	129.194	122.214	102.807	106.865	115.852	110.629	104.434
ENSRNOG00000000133	17	-	9429175	9441526	1521	829	897	1036	763	779	1244	1142	1208	1054	28.188	22.8773	24.0834	27.3687	22.1201	28.5639	25.0207	16.2214	27.2567	26.0176	22.8329	25.0496
ENSRNOG00000000137	17	-	28104589	28191436	1091	12	27	31	27	32	61	25	30	7	0.260992	1.12862	0.486013	0.947574	0.922772	1.19865	0.76362	0.928976	1.86332	1.023	1.1853	0.62521
ENSRNOG00000000138	5	+	127160495	127233078	2127	17	16	27	20	27	16	20	38	24	0.503226	0.470152	0.387203	0.674992	0.45198	0.399459	0.34355	0.4408	0.274853	0.50881	0.353067	0.453527
ENSRNOG00000000142	17	+	83221827	83610272	2735	519	368	472	322	622	462	548	916	524	7.79341	5.36919	8.38497	11.5413	5.60457	6.51695	6.67706	7.20298	5.62945	7.88761	6.50316	7.18252
ENSRNOG00000000145	5	+	135074297	135142488	2046	138	66	122	54	74	91	164	173	115	2.28637	1.20364	2.98034	2.91378	1.93647	1.5624	2.67116	1.14553	1.48224	2.13755	1.76631	2.15678
ENSRNOG00000000150	17	-	84986991	85141210	1868	425	168	328	279	471	378	391	425	418	9.10234	6.81142	10.0532	7.84023	5.70236	4.35598	6.97528	7.98589	6.74367	5.96619	7.23495	8.65565
ENSRNOG00000000151	5	-	152966591	152987211	921	125	98	128	90	187	188	209	224	161	7.11082	4.45649	5.99711	8.38118	4.51344	5.15371	7.56221	6.43075	6.80267	6.01611	6.93188	5.85481
ENSRNOG00000000155	15	-	57755189	57805184	2848	335	342	530	239	451	383	499	661	451	6.44154	3.82708	5.19752	7.99794	6.04357	5.81621	5.83878	5.01552	4.48167	6.61924	5.11199	5.15538
ENSRNOG00000000156	5	+	171472273	171620947	5213	4	7	11	4	5	3	8	5	4	0.0323093	0.036223	0.0350967	0.0342138	0.0709356	0.0673234	0.0529378	0.0314459	0.0198526	0.0574909	0.0347454	0.034543
ENSRNOG00000000157	18	-	40721800	40732126	2566	551	665	758	603	868	902	744	740	568	9.0042	10.7169	9.48826	9.93784	9.59334	12.5522	9.66225	10.7138	11.7147	10.6945	10.6969	9.73647
ENSRNOG00000000158	18	-	40701984	40716686	1516	1161	113	1098	367	924	523	537	1418	736	19.7484	11.0402	33.8396	32.2325	23.5213	3.61022	11.8042	19.3042	11.497	19.788	14.2018	21.5427
ENSRNOG00000000161	X	-	84666900	84821775	3473	123	118	300	63	76	105	172	340	157	2.40541	1.08215	2.04707	4.41297	3.66956	2.15264	2.15887	0.906627	1.31797	3.41172	1.46116	1.84487
ENSRNOG00000000164	X	-	124722628	124766044	1747	935	880	1412	720	1440	1295	1217	1598	1006	23.4239	18.7953	23.6489	31.521	26.2482	24.3974	23.2145	26.1065	24.7035	27.3889	24.6748	21.956
ENSRNOG00000000165	X	-	23092159	23144324	1830	3018	977	2934	1479	4097	2945	4799	3001	3473	82.8093	39.5366	78.1685	60.6183	55.852	27.7376	93.7419	76.0618	57.5291	48.0693	75.7776	66.8381
ENSRNOG00000000166	X	+	23146085	23166675	1847	68	45	62	61	100	77	79	91	66	1.45355	1.50617	1.6268	1.69782	1.09014	1.18005	1.42535	1.7148	1.38933	1.32267	1.50983	1.52884
ENSRNOG00000000167	X	-	23167696	23187341	1749	385	154	166	131	649	439	258	464	226	5.2562	3.41579	9.72664	9.14208	3.08231	4.26466	4.91577	11.7526	8.36481	5.49635	8.3444	6.13288
ENSRNOG00000000168	3	-	114711562	114728410	2528	205	208	169	163	337	264	300	250	136	2.18834	2.9405	3.58318	3.40784	2.17104	3.98511	3.95463	4.22214	3.48023	3.188	3.88567	2.90401
ENSRNOG00000000169	3	+	114747410	114760409	2499	165	197	222	112	189	223	208	189	147	2.39279	2.04391	2.91749	2.60623	2.88499	3.81816	2.7737	2.39538	2.97386	3.10312	2.71431	2.4514
ENSRNOG00000000170	3	-	114805922	114828154	5408	442	659	606	297	522	509	650	762	538	4.04668	2.50455	3.61141	4.85551	3.63909	5.90205	4.00533	3.05713	3.13662	4.79888	3.39969	3.38755
ENSRNOG00000000172	3	+	114900343	114939370	1594	763	462	915	331	844	1029	761	993	596	24.1231	15.0201	33.5467	34.0487	29.5673	22.2654	25.2337	26.5984	34.1217	28.6271	28.6513	24.23
ENSRNOG00000000175	7	+	13039781	13055632	2986	181	149	208	185	222	186	258	277	234	3.42763	3.03813	2.88001	3.43733	2.43245	2.59875	3.09603	2.53196	2.23213	2.82284	2.62004	3.11526
ENSRNOG00000000177	7	+	13062196	13070280	1610	12	13	15	17	27	15	10	19	23	0.581106	0.481541	0.329342	0.406672	0.302568	0.391085	0.206984	0.53115	0.310489	0.366775	0.349541	0.463996
ENSRNOG00000000184	7	-	119659324	119689938	2999	19	4	13	3	16	6	14	16	13	0.176328	0.04562	0.279943	0.183849	0.140775	0.0646007	0.155566	0.168975	0.066674	0.129741	0.130405	0.167297
ENSRNOG00000000185	7	+	119626637	119631425	1217	2323	2292	2452	2824	3681	3158	2884	2417	2553	85.3323	105.824	84.3433	68.4389	65.4316	91.2175	78.9708	95.7976	86.4775	75.0293	87.082	91.8332
ENSRNOG00000000186	7	-	119616324	119623072	1093	1368	1387	1646	1790	2565	1945	1620	1490	1438	53.517	74.6866	55.3041	46.9767	48.9065	61.4625	49.392	74.327	59.3036	52.4486	61.0075	61.1693
ENSRNOG00000000187	7	+	119554354	119568776	3333	149	134	115	92	77	309	116	310	85	1.03738	1.25882	1.97534	3.20511	1.12052	1.94726	1.1598	0.731703	3.08962	2.09096	1.66037	1.42385
ENSRNOG00000000190	7	+	122818975	122861296	2584	134	118	318	107	165	150	259	436	256	4.02996	1.88843	2.29142	5.81448	3.99661	2.21179	3.34017	2.02242	1.93455	4.00763	2.43238	2.7366
ENSRNOG00000000195	8	+	42443442	42466907	4483	6	157	95	10	20	39	69	16	18	0.163327	0.101728	0.059139	0.122989	0.688196	1.69623	0.512911	0.1413	0.289919	0.835805	0.31471	0.108065
ENSRNOG00000000196	8	-	58744849	58772408	2863	0	0	0	0	0	0	0	0	0	0	0	0	0	0	0	0	0	0	0	0	0
ENSRNOG00000000199	8	-	85711795	85712647	354	0	0	0	0	0	0	0	0	0	0	0	0	0	0	0	0	0	0	0	0	0
ENSRNOG00000000201	8	+	85553734	85565179	1035	0	2	0	0	0	2	6	1	1	0.0393019	0	0	0.0332948	0	0.093593	0.193185	0	0.0643978	0.0422959	0.0858608	0.0131006
ENSRNOG00000000204	8	-	96105025	96266342	2100	579	428	807	481	699	667	652	1085	636	14.526	12.3166	14.365	20.9934	14.7152	11.6395	12.1996	12.4306	12.4808	15.7827	12.3703	13.7359
ENSRNOG00000000219	8	-	130813214	130930990	2395	1060	1368	1046	898	1294	1403	1426	1358	1075	18.2581	17.0994	19.5565	19.5394	14.1835	27.6652	19.8416	17.1123	19.5224	20.4627	18.8254	18.3047
ENSRNOG00000000221	8	+	130973201	131001458	3033	513	400	702	293	605	557	696	801	545	7.30933	4.4056	7.47372	9.10074	7.51661	6.38766	7.64713	6.31775	6.12018	7.66834	6.69502	6.39622
ENSRNOG00000000230	10	+	14945265	15031942	2158	277	199	284	195	336	277	305	279	276	5.20249	4.12091	5.67179	4.45522	4.2739	4.46638	4.70988	4.93137	4.27769	4.3985	4.63965	4.9984
ENSRNOG00000000231	7	+	119647375	119658148	1634	170	84	103	109	196	166	139	161	113	2.81307	3.04218	4.59715	3.3954	2.04712	2.4899	2.83481	3.79912	3.38561	2.64414	3.33985	3.48413
ENSRNOG00000000233	10	+	36345939	36360665	4424	0	0	0	0	0	1	0	0	0	0	0	0	0	0	0	0	0	0.00753297	0	0.00251099	0
ENSRNOG00000000236	10	+	67762995	67774787	1750	1173	1183	1684	1044	1460	1663	1697	1594	1661	38.6087	27.2065	29.6177	31.3882	31.2508	32.7417	32.3151	26.4237	31.6691	31.7936	30.136	31.811
ENSRNOG00000000237	10	-	67739103	67751002	1179	149	191	363	109	87	166	221	373	185	6.3828	4.21622	5.58424	10.9021	9.99885	7.84646	6.24655	2.33714	4.69219	9.58248	4.42529	5.39442
ENSRNOG00000000239	10	+	69423086	69424979	850	42	21	14	38	31	40	29	71	48	2.29708	2.0388	2.18334	2.87843	0.534892	1.19661	1.13695	1.15511	1.56828	1.53665	1.28678	2.17307
ENSRNOG00000000244	10	+	76320041	76341418	2606	231	272	363	243	328	390	422	365	310	4.83883	4.25248	3.91678	4.82653	4.52366	5.05532	5.39635	3.98638	4.98737	4.80184	4.79003	4.33603
ENSRNOG00000000245	10	-	97735548	97756521	2179	80	85	119	61	130	102	154	107	106	2.05814	1.32787	1.68732	1.76002	1.84468	1.96512	2.44962	1.96534	1.62255	1.8566	2.0125	1.69111
ENSRNOG00000000246	10	+	97710905	97721440	2938	1236	1571	2183	1310	1594	1968	1911	1904	1560	21.5986	20.3343	18.5891	22.3322	24.1301	25.8987	21.6756	17.1837	22.3231	24.1204	20.3941	20.174
ENSRNOG00000000247	10	+	105796680	105815696	2885	518	406	494	549	955	747	761	696	684	9.64414	8.67834	7.9337	8.31343	5.56082	6.81607	8.79024	10.4842	8.62892	6.89677	9.30113	8.75206
ENSRNOG00000000248	10	-	105792779	105795958	1901	5358	3786	3502	4350	8199	6115	7629	4085	5366	114.821	104.356	124.541	74.0503	59.8262	96.4611	133.736	136.602	107.2	76.7792	125.846	114.573
ENSRNOG00000000249	10	+	105787935	105792598	903	280	238	284	291	415	315	329	282	274	12.3429	14.6965	13.7013	10.7616	10.2138	12.7657	12.1414	14.5559	11.6253	11.247	12.7742	13.5802
ENSRNOG00000000250	10	-	105781753	105787803	1699	538	384	451	494	851	609	676	586	575	13.7666	13.26	13.992	11.8856	8.62066	10.9469	13.2591	15.8641	11.9455	10.4844	13.6896	13.6729
ENSRNOG00000000251	10	-	105713317	105723700	2420	0	0	0	0	3	0	0	0	3	0.0504266	0	0	0	0	0	0	0.0392632	0	0	0.0130877	0.0168089
ENSRNOG00000000252	19	+	3608893	3609174	282	0	0	0	0	0	0	0	0	0	0	0	0	0	0	0	0	0	0	0	0	0
ENSRNOG00000000257	19	-	38237965	38321528	5031	358	115	404	233	470	397	359	471	395	3.19372	2.11209	3.14427	3.22614	2.60786	1.10713	2.37795	2.95885	2.62977	2.31371	2.65552	2.81669
ENSRNOG00000000258	19	+	38189605	38237308	2379	649	728	795	609	768	799	958	925	695	12.0764	11.8639	12.25	13.6162	11.0287	15.062	13.6372	10.3906	11.3744	13.2356	11.8007	12.0634
ENSRNOG00000000262	19	-	41941077	41960083	1935	184	155	160	159	322	228	240	168	150	3.15329	3.74737	4.20173	2.99189	2.68532	3.87976	4.13325	5.27053	3.92677	3.18566	4.44352	3.7008
ENSRNOG00000000264	19	+	56243408	56259196	3130	590	526	863	477	693	656	755	856	603	7.83658	6.94999	8.32913	9.42424	8.95414	8.13946	8.0383	7.01243	6.98459	8.83928	7.34511	7.70523
ENSRNOG00000000274	20	+	19318250	19358719	1518	1	0	6	0	9	6	9	4	4	0.122985	0	0.0333989	0.104188	0.147282	0	0.226696	0.215458	0.151138	0.0838232	0.197764	0.0521281
ENSRNOG00000000275	20	-	19360230	19479325	1806	84	79	134	51	104	142	190	160	97	2.59416	1.52915	2.44029	3.625	2.8611	2.51566	4.16281	2.16563	3.11129	3.00058	3.14657	2.18787
ENSRNOG00000000277	20	+	27366213	27437427	6102	32	27	58	33	38	72	82	86	41	0.275483	0.248589	0.23356	0.489523	0.311131	0.216011	0.451371	0.198802	0.396343	0.338888	0.348839	0.252544
ENSRNOG00000000279	20	+	48881194	48925081	2994	933	706	1305	679	852	923	961	1233	797	10.8283	10.3426	13.7696	14.1915	14.1552	11.4211	10.6963	9.01296	10.2738	13.2559	9.99435	11.6468
ENSRNOG00000000281	11	+	87058616	87075785	2182	169	41	433	282	509	673	603	266	265	4.9744	5.93472	3.44603	4.22999	6.48913	0.916387	9.273	7.43941	10.3499	3.8785	9.02078	4.78505
ENSRNOG00000000282	11	+	87220618	87222606	1127	0	0	0	0	2	0	0	0	0	0	0	0	0	0	0	0	0.0562064	0	0	0.0187355	0
ENSRNOG00000000283	11	+	87224421	87233326	1726	262	351	377	194	336	387	458	419	325	7.65942	5.12591	6.70737	8.36546	7.09346	9.84964	8.84273	6.16564	7.47225	8.43619	7.49354	6.49757
ENSRNOG00000000288	11	+	87722350	87733734	3313	402	247	400	362	634	472	540	479	452	5.54971	4.98307	5.36162	4.98231	3.92099	3.61102	5.43168	6.06104	4.74791	4.17144	5.41354	5.29814
ENSRNOG00000000299	20	+	46428124	46519144	2827	201	250	626	72	228	293	326	657	282	6.07898	1.74009	4.70669	11.998	10.7736	6.41685	5.75715	3.82686	5.1746	9.72949	4.91954	4.17525
ENSRNOG00000000302	20	+	46667121	46758305	3450	1733	1556	2798	1096	1350	1860	1833	1814	1459	18.8407	15.8676	24.3097	19.8447	28.8466	23.9251	19.3916	13.5738	19.6781	24.2054	17.5479	19.6727
ENSRNOG00000000303	20	-	46610146	46666830	2330	182	131	183	120	240	209	247	187	145	2.53143	2.34874	3.45149	2.76568	2.55066	2.72314	3.53267	3.26238	2.98932	2.67983	3.26146	2.77722
ENSRNOG00000000304	20	+	46250363	46261994	2822	3231	3323	3729	3749	4745	5386	4390	4241	3415	50.0048	61.5451	51.3921	52.6081	43.5931	57.9365	52.6616	54.0983	64.6124	51.3792	57.1241	54.314
ENSRNOG00000000306	20	-	46211892	46215120	1666	236	199	212	212	535	288	312	263	266	6.49471	5.80325	6.25934	5.43998	4.13255	5.78538	6.24082	10.1709	5.76101	5.1193	7.3909	6.18577
ENSRNOG00000000307	20	+	46199981	46211930	3536	202	218	166	177	371	291	288	230	229	2.63437	2.28282	2.52424	2.24147	1.52459	2.98606	2.7142	3.32308	2.7426	2.2507	2.92663	2.48048
ENSRNOG00000000308	20	+	46168177	46189806	3769	115	126	117	115	178	150	162	179	152	1.64048	1.3915	1.34823	1.6366	1.00813	1.61919	1.43236	1.4958	1.32631	1.42131	1.41816	1.46007
ENSRNOG00000000312	20	-	45922806	46044738	3342	360	376	391	344	441	460	447	458	335	4.07748	4.69421	4.75979	4.72254	3.79951	5.44923	4.45721	4.17938	4.58704	4.65709	4.40788	4.51049
ENSRNOG00000000314	20	+	47494270	47563222	5855	1292	927	1248	944	1560	1586	1627	1710	1182	11.4315	10.2356	13.5733	14.0102	9.63613	10.6749	12.8908	11.7472	12.5665	11.4404	12.4015	11.7468
ENSRNOG00000000316	20	-	47750762	47910375	2595	438	330	984	277	340	593	649	1118	686	10.7533	4.86802	7.4581	14.8464	12.3145	6.15929	8.3343	4.14974	7.61551	11.1067	6.69985	7.69313
ENSRNOG00000000320	20	-	48299964	48310175	751	2	1	3	0	4	3	2	0	1	0.0541643	0	0.117674	0	0.129729	0.0644932	0.0887466	0.168694	0.133126	0.0647409	0.130189	0.0572796
ENSRNOG00000000321	20	+	48335540	48340846	1846	4504	543	3861	3282	3822	2601	4931	5821	4527	99.7544	81.0806	107.81	108.663	67.9243	14.247	89.0154	65.575	46.9559	63.6115	67.1821	96.215
ENSRNOG00000000322	20	+	49318308	49393140	1914	335	318	452	362	397	454	424	519	342	10.4915	12.4502	11.1633	13.4878	11.0701	11.6155	10.6558	9.48258	11.4102	12.0578	10.5162	11.3683
ENSRNOG00000000323	20	-	49464919	49556518	5247	25	54	21	28	19	41	54	65	34	0.369005	0.340697	0.294735	0.597627	0.18196	0.697828	0.480127	0.160559	0.364557	0.492472	0.335081	0.334813
ENSRNOG00000000327	20	+	50652745	50783937	3441	212	205	277	202	325	301	303	376	245	2.89624	2.67718	2.72234	3.76548	2.61428	2.88551	2.9344	2.99142	2.91517	3.08842	2.947	2.76525
ENSRNOG00000000335	5	-	138227855	138239306	1776	0	0	1	1	0	1	2	0	0	0	0.0256784	0	0	0.0182858	0	0.0375274	0	0.0187646	0.00609527	0.018764	0.00855945
ENSRNOG00000000340	15	+	4882947	4893919	1019	3184	2502	3075	3941	5315	4309	3166	3019	3291	140.177	188.197	147.32	108.937	104.568	126.893	110.476	176.27	150.368	113.466	145.705	158.565
ENSRNOG00000000341	15	-	4894213	4951917	4562	805	818	727	773	1469	1227	1144	1353	779	7.24291	8.05771	8.13036	10.657	5.39652	9.05585	8.71384	10.6346	9.34648	8.3698	9.56499	7.81032
ENSRNOG00000000345	6	-	103808288	103809191	904	0	0	0	0	0	0	0	0	0	0	0	0	0	0	0	0	0	0	0	0	0
ENSRNOG00000000368	20	-	53789760	54517709	4550	50	72	34	21	62	96	31	94	43	0.399801	0.218903	0.504991	0.7404	0.252382	0.797092	0.236127	0.448842	0.731265	0.596625	0.472078	0.374565
ENSRNOG00000000373	20	-	25064702	25826658	1635	32	55	73	23	31	46	44	86	42	1.04492	0.641535	0.864816	1.81258	1.44998	1.62929	0.896802	0.600514	0.937608	1.63062	0.811642	0.850425
ENSRNOG00000000376	20	+	26534535	26534759	225	1	1	0	1	0	2	1	6	1	0.180789	0.202688	0.196385	0.918936	0	0.215264	0.148108	0	0.29623	0.378067	0.148113	0.193287
ENSRNOG00000000378	20	-	26516836	26589209	1577	46	56	74	22	35	25	42	76	63	1.62503	0.636211	1.2889	1.66073	1.5239	1.71993	0.887523	0.702936	0.528311	1.63485	0.706257	1.18338
ENSRNOG00000000383	20	+	26988774	27074138	5311	7630	7918	11361	6458	10052	12201	11447	10753	10055	79.9631	57.5788	65.9129	72.4437	72.132	74.9763	74.5775	62.2424	79.4934	73.184	72.1044	67.8183
ENSRNOG00000000384	20	-	27082961	27083410	450	3	0	0	0	1	1	0	0	0	0	0	0.294578	0	0	0	0	0.0703829	0.0740575	0	0.0481468	0.0981927
ENSRNOG00000000386	20	-	27103317	27117663	2027	3	16	10	8	19	30	24	9	2	0.0401356	0.179989	0.0653972	0.153005	0.160215	0.382314	0.394566	0.296879	0.493229	0.231845	0.394891	0.095174
ENSRNOG00000000387	20	-	27254984	27308069	3964	302	333	369	256	490	429	494	483	288	3.2797	3.26843	3.73583	4.65964	3.35484	4.5153	4.60869	4.34474	4.00246	4.1766	4.31863	3.42799
ENSRNOG00000000390	20	-	27220707	27247309	1818	10	18	6	14	44	36	16	37	33	0.738369	0.351192	0.243051	0.701333	0.10718	0.479549	0.293284	0.766546	0.659918	0.429354	0.573249	0.444204
ENSRNOG00000000392	20	-	32057454	32080088	2399	738	573	1019	499	922	762	1007	939	705	12.3451	9.79629	14.0378	13.9294	14.2457	11.947	14.4458	12.5707	10.9317	13.374	12.6494	12.0597
ENSRNOG00000000394	20	-	32120320	32139789	1286	627	433	515	589	1471	1138	915	786	679	21.938	21.3353	22.0056	21.5136	13.2843	16.6577	24.2191	37.0055	30.123	17.1519	30.4492	21.7597
ENSRNOG00000000395	20	-	32191734	32211453	2577	720	826	979	639	884	1088	961	1005	824	13.0067	11.3083	12.3455	13.439	12.3375	15.5246	12.4271	10.8647	14.0701	13.767	12.454	12.2202
ENSRNOG00000000396	20	-	32239748	32269145	2521	795	740	813	618	977	901	959	990	770	15.9479	14.3502	17.8862	17.3704	13.4433	18.2492	16.2719	15.7555	15.2885	16.3543	15.772	16.0614
ENSRNOG00000000397	20	-	32373443	32416044	4438	690	542	708	708	1131	1095	890	1060	628	5.75607	7.27539	6.86995	8.23067	5.18088	5.91515	6.68289	8.07151	8.22258	6.44223	7.659	6.6338
ENSRNOG00000000398	20	-	32471672	32501722	2019	511	424	452	472	947	631	793	440	493	9.93262	10.6614	11.1835	7.50988	7.27042	10.1715	13.0888	14.8557	10.4154	8.31726	12.7866	10.5925
ENSRNOG00000000401	20	-	32607653	32628953	3033	0	0	0	0	0	0	0	0	0	0	0	0	0	0	0	0	0	0	0	0	0
ENSRNOG00000000405	20	+	33077106	33082962	1595	2074	2977	3189	1461	1637	1993	3006	2823	2536	64.6758	41.7734	57.4566	60.9912	64.9309	90.4008	62.8044	32.5063	41.6417	72.1076	45.6508	54.6353
ENSRNOG00000000406	20	-	33100191	33323367	7902	82	143	83	66	241	254	209	81	114	0.621779	0.403582	0.485829	0.374265	0.361421	0.928683	0.933868	1.02347	1.13499	0.55479	1.03078	0.50373
ENSRNOG00000000407	20	+	33359196	33453766	1515	150	106	126	99	168	177	191	130	172	4.61816	2.98011	4.37492	2.95697	2.70094	3.38881	4.20129	3.51217	3.89352	3.01558	3.86899	3.99107
ENSRNOG00000000408	20	-	33471351	33521311	4243	732	819	888	554	962	876	1109	1003	850	8.14891	5.95452	7.62307	8.146	6.79669	9.34899	8.71004	7.18094	6.88038	8.09723	7.59046	7.24216
ENSRNOG00000000410	20	+	33527932	33543848	1720	23	19	1	4	4	4	3	0	2	0.0472993	0.106058	0.590869	0	0.0188812	0.535031	0.0581239	0.0736565	0.077502	0.184637	0.0697608	0.248075
ENSRNOG00000000411	20	+	33557052	33584010	3644	790	545	1072	811	1023	987	1022	1323	932	10.4038	10.1497	9.57945	12.5112	9.55375	7.24389	9.34618	8.89153	9.02652	9.76961	9.08808	10.0443
ENSRNOG00000000412	20	+	34258791	34420824	4084	59	67	68	40	109	109	101	62	56	0.557771	0.446668	0.638349	0.523146	0.54073	0.79459	0.824133	0.845318	0.889451	0.619489	0.852968	0.547596
ENSRNOG00000000413	20	+	34633157	34642904	2254	193	198	256	183	341	324	384	290	131	2.36413	3.7026	3.78351	4.43364	3.68845	4.25466	5.67726	4.79159	4.79041	4.12558	5.08642	3.28341
ENSRNOG00000000414	20	-	34575950	34684418	2893	353	202	985	100	510	429	534	734	588	8.84226	1.68594	5.76633	9.35073	11.8257	3.61691	6.57864	5.97148	5.28532	8.26444	5.94515	5.43151
ENSRNOG00000000415	20	+	34894419	34909265	2693	420	437	634	388	623	601	622	708	425	9.90143	10.1344	10.6291	13.9735	11.7924	12.1225	11.8716	11.3012	11.4713	12.6295	11.548	10.2216
ENSRNOG00000000417	1	+	167051209	167091453	7633	3485	3878	3952	2909	4516	4462	5320	5031	3963	22.9898	18.9196	21.961	24.7246	18.3034	26.7867	25.2832	20.3982	21.2065	23.2716	22.296	21.2901
ENSRNOG00000000418	20	+	4572100	4574956	2408	94	152	82	101	130	129	106	146	95	1.6048	1.91282	1.7249	2.08936	1.1059	3.05732	1.46694	1.70988	1.78531	2.08419	1.65404	1.74751
ENSRNOG00000000419	20	-	4536263	4561066	3351	0	0	0	0	0	0	0	0	0	0	0	0	0	0	0	0	0	0	0	0	0
ENSRNOG00000000420	20	+	4530342	4536209	1520	410	476	463	456	642	572	545	493	452	15.3988	17.4169	15.173	14.2285	12.5931	19.3089	15.2109	17.0298	15.9652	15.3768	16.0686	15.9962
ENSRNOG00000000421	20	-	4519474	4530126	3912	632	738	784	617	927	959	827	984	664	6.90435	7.19277	7.13855	8.66788	6.5084	9.13716	7.0448	7.50517	8.16961	8.10448	7.57319	7.07856
ENSRNOG00000000422	20	+	4517307	4519389	1363	117	156	165	120	259	203	205	160	144	4.29754	4.01509	3.79299	4.04521	3.93138	5.54348	5.0121	6.01843	4.96343	4.50669	5.33132	4.03521
ENSRNOG00000000423	20	-	4317440	4318342	612	0	5	0	0	3	0	0	1	0	0	0	0	0.0563074	0	0.395706	0	0.155256	0	0.150671	0.0517521	0
ENSRNOG00000000428	20	-	4486219	4489550	1963	15	4	4	3	12	8	14	20	19	0.595432	0.105404	0.510632	0.530972	0.100079	0.149259	0.359431	0.29281	0.205398	0.260103	0.28588	0.403823
ENSRNOG00000000431	20	+	4414276	4422283	2663	623	525	540	530	823	671	497	757	855	34.6062	24.0503	27.3914	25.9565	17.4496	25.3016	16.4798	25.9366	22.2504	22.9026	21.5556	28.6826
ENSRNOG00000000432	20	+	4411876	4413366	1292	228	254	433	323	384	402	511	253	338	10.6416	11.4012	7.79766	6.74799	10.8839	9.52193	13.1801	9.41344	10.3692	9.05126	10.9876	9.94682
ENSRNOG00000000433	20	+	4392626	4396250	1921	96	35	152	94	223	260	279	128	280	6.47509	2.43709	2.41155	2.50761	2.80631	0.963732	5.28567	4.0153	4.92594	2.09255	4.7423	3.77458
ENSRNOG00000000435	20	-	4381455	4401610	1666	860	820	1442	1028	1416	1405	1494	1186	1166	50.2435	49.6628	40.2548	43.2942	49.6079	42.0723	52.74	47.5084	49.6005	44.9914	49.9496	46.7204
ENSRNOG00000000436	20	-	4378206	4380600	1378	186	167	168	230	548	287	312	220	243	8.13548	8.633	6.76439	6.23969	4.49046	6.65724	8.55737	14.2851	7.87204	5.7958	10.2382	7.84429
ENSRNOG00000000437	20	+	4369178	4378269	2034	1678	1714	2218	1562	1824	2425	2591	2282	2198	72.8086	58.0087	60.3789	64.0374	58.6571	67.6031	70.3122	47.0442	65.8104	63.4325	61.0556	63.7321
ENSRNOG00000000438	20	-	4366246	4368693	1119	755	657	978	733	1099	1023	979	1073	828	36.7695	36.4938	36.4203	40.3665	34.6737	34.7395	35.6163	37.9998	37.2187	36.5933	36.945	36.5612
ENSRNOG00000000439	20	+	4363152	4366079	1704	183	165	123	234	328	286	290	132	154	5.78423	9.85366	7.46645	4.20012	3.68837	7.3792	8.92342	9.59235	8.80074	5.08923	9.1055	7.70145
ENSRNOG00000000440	20	+	4357733	4362682	2882	746	924	782	603	938	916	1049	863	716	18.1239	17.1124	20.5123	18.506	15.8033	27.849	21.7531	18.487	18.996	20.7194	19.7454	18.5829
ENSRNOG00000000441	20	+	4355175	4357107	1299	76	100	76	90	156	183	136	123	146	4.5719	3.15968	2.58521	3.26297	1.90004	3.72859	3.48892	3.8036	4.69487	2.96386	3.9958	3.43893
ENSRNOG00000000442	20	+	4329811	4353785	6466	1864	994	1265	1427	4070	2605	2934	1564	1864	11.7264	10.0646	12.738	8.33523	6.35349	7.44568	15.1212	19.936	13.4262	7.37814	16.1611	11.5097
ENSRNOG00000000443	20	-	4302347	4508214	5356	491	151	255	167	193	466	155	612	107	0.865133	1.51381	4.3124	4.19193	1.64605	1.45371	1.02669	1.21502	3.08683	2.43056	1.77618	2.23045
ENSRNOG00000000446	20	-	2909473	2920891	1818	1	0	0	0	0	0	0	1	0	0	0	0.0366391	0.0285739	0	0	0	0	0	0.00952463	0	0.012213
ENSRNOG00000000451	20	-	4066132	4070721	1115	510	441	617	296	806	2228	721	1432	699	34.0114	16.1471	26.956	59.0274	23.9682	25.5497	28.7403	30.5357	88.8158	36.1818	49.3639	25.7048
ENSRNOG00000000454	20	+	4020317	4026346	1246	18	38	35	24	22	38	23	14	18	0.789853	1.18071	0.857994	0.520433	1.22616	1.98544	0.826818	0.751662	1.36611	1.24401	0.981529	0.942851
ENSRNOG00000000455	20	+	3995544	4009587	2426	8	12	49	31	86	85	93	46	81	1.35815	0.582748	0.145711	0.653407	0.655938	0.239577	1.27748	1.12276	1.16764	0.516307	1.18929	0.695536
ENSRNOG00000000456	20	+	3990613	3993769	2066	370	311	244	251	335	425	239	272	142	4.74236	9.39802	13.4229	7.69553	6.50579	12.3671	6.53902	8.71118	11.6285	8.85613	8.95956	9.18776
ENSRNOG00000000457	20	+	3979035	3989669	2944	353	326	277	358	438	594	497	514	296	9.53327	12.9268	12.3499	14.0241	7.12252	12.5017	13.1134	10.9837	15.6734	11.2161	13.2569	11.6033
ENSRNOG00000000459	20	-	3973420	3978845	917	276	321	264	393	495	510	399	316	219	10.7849	21.6981	14.7646	13.1833	10.3796	18.8226	16.0974	18.9804	20.5765	14.1285	18.5514	15.7492
ENSRNOG00000000461	20	+	5262120	5269337	3624	400	46	83	41	72	226	61	50	55	0.865142	0.723045	6.83476	0.666282	1.04233	0.861555	0.786073	0.881827	2.91247	0.856724	1.52679	2.80765
ENSRNOG00000000463	20	+	3830164	3859018	6046	70	37	104	59	114	95	166	115	72	0.678585	0.62342	0.716652	0.918191	0.782545	0.415216	1.28171	0.836571	0.73354	0.705317	0.950606	0.672886
ENSRNOG00000000464	20	+	3823042	3829140	2629	2052	1957	2279	1903	2860	2446	3014	2678	2474	94.8501	81.7963	85.4582	86.9785	69.7568	89.3366	94.6651	85.3749	76.8285	82.0239	85.6228	87.3682
ENSRNOG00000000465	20	-	3819414	3822778	2282	1172	789	961	1073	1460	1144	1403	1251	1033	32.7002	38.0809	40.301	33.5483	24.2872	29.7391	36.3845	35.9856	29.6691	29.1915	34.0131	37.0274
ENSRNOG00000000466	20	-	3817179	3819235	1280	1390	1483	1848	1561	2081	1771	1570	1753	1356	70.9892	91.6204	79.047	77.7459	77.2393	92.443	67.3349	84.8263	75.959	82.4761	76.0401	80.5522
ENSRNOG00000000467	20	-	3812287	3815834	1713	760	977	899	641	1001	863	952	1011	663	24.5397	26.5993	30.5568	31.7008	26.5656	43.0577	28.867	28.848	26.1694	33.7747	27.9615	27.2319
ENSRNOG00000000470	20	-	5432004	5441706	3287	1577	1395	1838	1482	2413	2070	2929	1642	2089	83.2274	66.1961	68.2492	55.4197	58.4625	66.1763	95.5995	74.8533	67.5657	60.0195	79.3395	72.5576
ENSRNOG00000000471	20	+	5446104	5447673	1570	16	41	24	38	44	44	29	25	26	0.673639	1.10381	0.45031	0.548728	0.496442	1.26485	0.615545	0.887631	0.933973	0.770006	0.812383	0.742586
ENSRNOG00000000473	20	+	5455974	5457444	712	1776	1824	2311	1816	2974	2122	2272	1840	1924	136.347	144.283	136.717	110.464	130.751	153.91	131.904	164.1	123.201	131.709	139.735	139.116
ENSRNOG00000000474	20	-	5458509	5466265	2874	1332	1098	1351	1245	2039	1757	1965	1300	1576	45.4342	40.2395	41.7128	31.7492	31.0947	37.6903	46.4085	45.7688	41.4979	33.5114	44.5584	42.4621
ENSRNOG00000000476	20	-	5476345	5479511	2571	521	775	455	404	545	495	604	715	454	7.18302	7.16621	8.95421	9.58342	5.74734	14.6	7.82883	6.71388	6.4163	9.97693	6.98634	7.76781
ENSRNOG00000000477	20	-	5480103	5485926	2453	519	445	494	506	877	720	773	640	546	17.7395	18.4313	18.317	17.6154	12.8139	17.2151	20.5749	22.1858	19.165	15.8815	20.6419	18.1626
ENSRNOG00000000478	20	-	5486474	5499010	1097	16	17	14	18	25	29	26	27	22	1.56179	1.43261	1.23383	1.62378	0.79347	1.43697	1.5121	1.38186	1.68665	1.28474	1.52687	1.40941
ENSRNOG00000000479	20	+	5509059	5526175	2290	59	60	27	58	79	87	83	45	45	1.22114	1.76456	1.73917	1.03449	0.584951	1.93867	1.84518	1.66919	1.93419	1.18604	1.81618	1.57496
ENSRNOG00000000480	20	+	5526961	5531941	3137	1148	1259	1033	1168	1914	1514	1755	1366	1043	18.3824	23.079	21.9785	20.3954	14.5352	26.4207	25.3398	26.2655	21.8611	20.4504	24.4888	21.1466
ENSRNOG00000000481	20	-	5532024	5533620	1496	2076	1861	2433	2392	3208	2853	2599	2384	2174	104.407	128.792	108.302	96.9928	93.2859	106.418	102.255	119.958	112.253	98.8991	111.489	113.833
ENSRNOG00000000483	20	+	5535432	5564437	4540	91	58	107	73	156	130	140	157	95	0.897435	0.773141	0.933811	1.25644	0.806988	0.652391	1.08347	1.14744	1.00612	0.905274	1.07901	0.868129
ENSRNOG00000000485	20	-	5609625	5618260	1931	433	294	434	339	604	533	577	628	493	17.2879	13.3276	16.4938	18.656	12.1504	12.2756	16.576	16.4914	15.3127	14.3607	16.1267	15.7031
ENSRNOG00000000486	20	+	5619012	5625320	1396	24	39	31	25	45	69	71	36	52	1.5152	0.816704	0.759657	0.888656	0.721163	1.35311	1.69486	1.02095	1.6472	0.987643	1.45434	1.03052
ENSRNOG00000000487	20	-	6745744	6791519	2430	204	137	111	23	163	91	0	479	90	1.57258	0.450562	3.87203	7.09038	1.54845	2.85031	0	2.2176	1.30269	3.82971	1.17343	1.96506
ENSRNOG00000000488	20	+	7136007	7138980	324	244	346	403	230	224	358	363	472	322	40.4263	32.3737	33.2764	50.2012	40.394	51.7232	37.3356	21.8969	36.823	47.4395	32.0185	35.3588
ENSRNOG00000000490	20	-	7215774	7219548	465	3957	4118	4278	4808	7015	5813	4197	4030	4159	363.822	471.543	376.015	298.654	298.776	428.931	300.779	477.809	416.609	342.12	398.399	403.793
ENSRNOG00000000491	20	-	7292824	7307284	1792	13	1	4	8	8	8	22	8	2	0.0461981	0.207177	0.326194	0.156548	0.0737663	0.0275039	0.416318	0.143883	0.151395	0.0859394	0.237199	0.19319
ENSRNOG00000000493	20	+	7409401	7427581	1072	1146	679	893	1006	1056	962	833	783	715	27.1309	42.797	47.2369	25.17	27.0529	30.6781	25.8948	31.1996	29.9062	27.6337	29.0002	39.0549
ENSRNOG00000000495	20	+	7431355	7471900	4711	368	260	686	167	409	373	625	1131	613	5.29299	1.61664	3.45165	8.27306	4.72899	2.67309	4.42108	2.74973	2.63862	5.22505	3.26981	3.45376
ENSRNOG00000000498	20	+	7484550	7636497	5616	773	551	801	665	1268	1128	1185	941	893	6.57227	5.48709	6.1799	5.86701	4.70653	4.82854	7.14481	7.26623	6.80144	5.13403	7.07083	6.07976
ENSRNOG00000000499	20	-	7645626	7654428	1911	2	0	0	0	1	0	0	0	0	0	0	0.0462446	0	0	0	0	0.0165737	0	0	0.00552456	0.0154149
ENSRNOG00000000500	20	+	7718282	7746331	2985	25	4	12	3	17	6	23	15	8	0.109018	0.0458339	0.370073	0.173166	0.130555	0.0649037	0.256771	0.180378	0.0669867	0.122875	0.168045	0.174975
ENSRNOG00000000501	20	+	7762327	7786049	2494	483	609	586	488	627	677	924	593	537	8.76556	8.93063	8.56428	8.20018	7.63672	11.8365	12.3562	7.96891	9.05362	9.22447	9.79292	8.75349
ENSRNOG00000000502	20	+	7788084	7809560	2478	13	25	19	9	35	35	36	52	21	0.344724	0.165635	0.231811	0.723134	0.249006	0.488644	0.484131	0.447349	0.470704	0.486928	0.467395	0.24739
ENSRNOG00000000503	20	+	7818289	7885333	5550	904	413	703	409	1095	968	785	876	654	6.03791	4.2334	9.066	6.85135	5.18165	4.54004	5.93727	7.87135	7.32171	5.52435	7.04344	6.44577
ENSRNOG00000000504	20	+	7895083	7906142	1855	398	372	487	402	525	739	964	510	570	12.4993	9.88308	9.48049	9.47421	8.52594	9.71299	17.3179	8.96385	13.2765	9.23771	13.1861	10.6209
ENSRNOG00000000505	20	+	7908304	7910867	715	0	0	0	0	0	0	0	0	0	0	0	0	0	0	0	0	0	0	0	0	0
ENSRNOG00000000506	20	-	7908226	7930929	5874	442	340	289	354	661	421	484	269	315	2.18137	2.7484	3.32491	1.5781	1.5978	2.80349	2.74583	3.56408	2.38852	1.99313	2.89948	2.75156
ENSRNOG00000000507	20	-	7931674	7943575	1792	0	0	0	1	0	0	0	0	0	0	0.0254491	0	0	0	0	0	0	0	0	0	0.00848303
ENSRNOG00000000508	20	+	8109635	8120180	1269	0	0	0	0	0	0	0	0	0	0	0	0	0	0	0	0	0	0	0	0	0
ENSRNOG00000000510	20	-	5803383	5806097	546	0	1	0	1	0	0	0	0	0	0	0.0887252	0	0	0	0.0942304	0	0	0	0.0314101	0	0.0295751
ENSRNOG00000000511	20	-	5831119	5865854	2501	541	539	628	396	694	673	709	748	631	14.6671	10.3197	13.66	14.7292	11.6541	14.9178	13.5011	12.5603	12.8162	13.767	12.9592	12.8823
ENSRNOG00000000512	20	-	5881462	5931648	3404	45	63	46	29	204	87	60	97	39	0.571271	0.476247	0.716025	1.20368	0.537947	1.0988	0.720008	2.32666	1.04406	0.94681	1.36358	0.587848
ENSRNOG00000000513	20	+	5933303	5995137	3426	2206	2226	3489	2051	4880	3414	3386	3595	2366	29.3513	28.5256	29.7273	37.7811	34.5555	32.8804	34.4118	47.1366	34.6979	35.0723	38.7488	29.2014
ENSRNOG00000000515	20	+	6018374	6027473	1868	10	8	3	5	20	17	21	9	7	0.152431	0.122068	0.236546	0.166028	0.0521557	0.207428	0.374631	0.339104	0.303287	0.141871	0.339007	0.170348
ENSRNOG00000000516	20	-	6193070	6195463	310	42	29	52	17	17	39	35	45	20	3.49162	3.32739	7.96499	6.65539	7.24778	6.02832	5.00581	2.31085	5.57815	6.64383	4.29827	4.928
ENSRNOG00000000517	20	+	6205903	6219936	1447	145	246	257	80	192	175	242	403	214	8.39438	3.51821	6.17847	13.3919	8.04844	11.4897	7.77675	5.86411	5.62394	10.9767	6.4216	6.03035
ENSRNOG00000000519	20	-	6224296	6257604	3355	805	603	722	656	1611	1136	1198	976	856	27.9229	23.991	28.5247	26.9712	18.803	23.421	32.0149	40.9174	30.3594	23.0651	34.4306	26.8129
ENSRNOG00000000520	20	+	6288267	6298213	3020	2583	1994	2935	1907	4712	2795	4030	3001	3137	48.9471	33.3595	43.7799	39.6681	36.5615	37.0457	51.5141	57.2458	35.7291	37.7585	48.163	42.0288
ENSRNOG00000000521	20	+	6351458	6358864	1860	2229	7662	1948	3756	3918	4300	5131	5572	2454	74.3279	127.544	73.3374	142.972	47.1054	276.325	127.317	92.3991	106.702	155.468	108.806	91.7364
ENSRNOG00000000522	20	-	6419033	6500523	4311	7	15	15	12	9	17	17	13	6	0.0566144	0.126944	0.0717483	0.103916	0.112998	0.168526	0.131411	0.0661217	0.131417	0.12848	0.10965	0.0851023
ENSRNOG00000000523	20	-	6516264	6864387	498	108	162	172	157	157	209	163	189	117	9.55674	14.3774	9.58266	13.0782	11.2165	15.7558	10.9074	9.98504	13.9862	13.3502	11.6262	11.1723
ENSRNOG00000000524	20	+	6869797	6903852	1256	1098	1130	1440	982	1733	1469	1484	1575	1154	37.6136	35.8845	38.8758	43.4893	37.4719	43.8549	39.6261	43.9808	39.2273	41.6054	40.9447	37.458
ENSRNOG00000000525	20	+	6923498	6932785	1880	1896	2036	1606	998	2304	2179	2623	3396	2474	53.5298	24.2093	44.5628	62.2482	27.7425	52.4534	46.4946	38.8154	38.6261	47.4814	41.312	40.7673
ENSRNOG00000000527	20	-	6937348	6961143	1782	2755	3058	3495	2316	3410	3246	3903	4155	3065	69.9643	59.2708	68.3134	80.3489	63.6938	83.1158	72.9882	60.6075	60.7047	75.7195	64.7668	65.8495
ENSRNOG00000000528	20	+	6973398	6990023	2770	85	92	80	99	104	162	126	116	74	1.08669	1.62992	1.35591	1.4431	0.937924	1.60865	1.51584	1.18914	1.94902	1.32989	1.55133	1.35751
ENSRNOG00000000529	20	+	8165307	8169555	1299	82	168	133	89	101	261	110	473	95	2.97487	3.12458	2.78931	12.5478	3.32506	6.26403	2.82192	2.46259	6.69596	7.37898	3.99349	2.96292
ENSRNOG00000000531	20	-	8369331	8384088	911	54	53	109	86	73	109	109	73	109	4.867	4.30517	2.61919	2.76135	3.88567	2.81781	3.98722	2.53795	3.9874	3.15494	3.50419	3.93045
ENSRNOG00000000532	20	+	8312792	8368764	3718	685	791	431	553	602	857	1021	550	757	9.02221	7.38923	8.86841	5.5532	4.10108	11.2252	9.96899	5.5865	8.36808	6.95983	7.97452	8.42662
ENSRNOG00000000536	20	-	8515142	8574082	3453	323	285	424	238	257	327	281	601	379	4.46474	3.14333	4.13331	5.99784	3.98774	3.99763	2.71189	2.35731	3.15597	4.66107	2.74172	3.91379
ENSRNOG00000000540	20	-	8901931	9249820	1954	188	240	267	52	100	169	245	339	236	4.91293	1.21364	4.25133	5.97849	4.43756	5.94895	4.17834	1.62089	2.88233	5.455	2.89385	3.4593
ENSRNOG00000000541	20	-	9273594	9291610	1045	3369	3368	4643	5247	5548	6121	4538	4110	3926	152.823	228.984	142.455	135.532	144.291	156.102	144.714	168.151	195.203	145.309	169.356	174.754
ENSRNOG00000000542	20	+	9313271	9560682	14178	5	3	0	2	7	2	7	12	3	0.0153211	0.0114513	0.0277381	0.0519173	0	0.0182427	0.0292869	0.027835	0.00836808	0.0233867	0.02183	0.0181701
ENSRNOG00000000543	20	+	41266566	41383424	4567	54	48	67	34	62	43	112	80	50	0.445341	0.339514	0.522462	0.603637	0.476432	0.509054	0.817238	0.429972	0.313775	0.529708	0.520329	0.435772
ENSRNOG00000000546	20	-	41106991	41209728	2685	118	52	117	70	169	94	167	135	110	1.66649	1.18895	1.94191	1.73263	1.41514	0.938022	2.07269	1.99353	1.16672	1.36193	1.74431	1.59912
ENSRNOG00000000547	20	+	41100071	41102056	1986	21	20	32	14	43	27	30	48	9	0.184339	0.321484	0.467231	0.832873	0.523273	0.487758	0.503389	0.685754	0.453071	0.614635	0.547405	0.324351
ENSRNOG00000000549	20	+	41083317	41085875	2559	1929	2495	2740	1732	1909	2400	2639	2724	2140	34.0171	30.8665	33.3084	36.682	34.7726	47.2231	34.3662	23.6274	31.2552	39.5593	29.7496	32.7307
ENSRNOG00000000551	20	-	31734183	31736212	1234	55	34	54	47	100	76	65	78	41	1.35152	1.73697	1.96942	2.17819	1.42114	1.3345	1.75533	2.56664	2.05248	1.64461	2.12482	1.68597
ENSRNOG00000000552	20	-	31456852	31598118	2439	30	21	39	14	52	42	27	50	37	0.646505	0.274255	0.569416	0.740123	0.54405	0.436908	0.386494	0.707457	0.60124	0.573694	0.565063	0.496726
ENSRNOG00000000556	20	+	31035729	31044096	2034	0	2	1	0	2	1	1	0	0	0	0	0	0	0.0159664	0.0476248	0.0163837	0.0311429	0.0163844	0.0211971	0.0213036	0
ENSRNOG00000000557	20	+	31265483	31310674	2625	5011	4342	5992	4423	5305	5698	6347	6854	5531	129.377	115.992	127.326	135.819	111.9	120.933	121.627	96.6196	109.195	122.884	109.147	124.232
ENSRNOG00000000559	20	+	31234493	31245955	1296	4	2	0	0	1	0	6	0	0	0	0	0.136379	0	0	0.0747444	0.154279	0.0244385	0	0.0249148	0.0595726	0.0454596
ENSRNOG00000000560	20	+	31096214	31202514	3034	5202	4027	8618	3667	4193	6214	7436	8501	6710	97.9352	60.0045	82.4755	105.111	100.422	69.984	88.9128	47.6505	74.3046	91.839	70.2893	80.1384
ENSRNOG00000000561	20	-	30938901	30975472	4213	309	305	179	149	377	268	305	266	248	3.39206	2.28484	4.59102	3.08218	1.95465	4.96721	3.4176	4.01495	3.00314	3.33468	3.47856	3.42264
ENSRNOG00000000562	20	+	30915213	30921382	2518	32	42	42	51	64	136	67	38	40	0.646186	0.923686	0.561547	0.520049	0.54169	0.807881	0.886709	0.805014	1.79997	0.623207	1.1639	0.710473
ENSRNOG00000000563	20	-	30812353	30888751	4901	143	104	84	89	148	101	145	138	94	0.923594	0.980392	1.52626	1.14867	0.658925	1.21671	1.16716	1.13225	0.813022	1.0081	1.03748	1.14341
ENSRNOG00000000564	20	+	30791422	30804165	1152	8	1	8	5	25	8	10	6	7	0.257219	0.205984	0.319326	0.186776	0.234693	0.0437528	0.301033	0.715273	0.240837	0.155074	0.419048	0.260843
ENSRNOG00000000565	20	-	30699872	30749940	4152	495	359	450	388	618	461	576	659	399	5.24404	5.71717	7.06702	7.33739	4.72182	5.61808	6.20188	6.32422	4.96389	5.89243	5.83	6.00941
ENSRNOG00000000566	20	+	30690810	30696476	929	76	90	106	118	96	59	79	82	77	3.37154	5.79264	3.61484	3.04169	3.70551	4.69225	2.83383	3.27292	2.1165	3.81315	2.74108	4.25967
ENSRNOG00000000567	20	-	30339673	30406295	5617	300	535	384	278	302	337	642	603	411	2.9764	2.2571	2.35998	3.69939	2.22016	4.61321	3.80884	1.70287	1.99943	3.51092	2.50371	2.53116
ENSRNOG00000000568	20	-	30287424	30327361	3952	183	117	174	159	276	268	253	268	217	2.23355	1.83481	2.0461	2.33687	1.42985	1.43391	2.13337	2.21193	2.25995	1.73354	2.20175	2.03815
ENSRNOG00000000569	20	+	29897594	29919998	1870	357	632	433	290	404	735	464	729	489	10.637	7.07239	8.43565	13.4339	7.51975	16.3693	8.26872	6.84257	13.0987	12.441	9.40332	8.71503
ENSRNOG00000000571	20	+	29831314	29856875	2568	29312	21000	33973	30131	38940	38203	41955	38179	39125	619.745	535.092	504.362	512.326	429.632	396.076	544.441	480.264	495.774	446.011	506.826	553.066
ENSRNOG00000000572	20	-	29731816	29738506	5573	229	39	96	90	230	152	218	143	143	1.04376	0.736484	1.81568	0.884227	0.559422	0.338945	1.30355	1.30713	0.908942	0.594198	1.17321	1.19864
ENSRNOG00000000574	20	-	29577518	29579578	384	1	0	1	5	2	1	1	0	3	0.317792	0.593812	0.11507	0	0.0845719	0	0.0867822	0.16496	0.0867861	0.0281906	0.112843	0.342225
ENSRNOG00000000576	20	-	29544629	29558321	1168	998	1072	1360	1357	1784	1833	1626	1380	1125	39.1799	52.9843	37.7554	40.7149	37.8141	44.4535	46.3916	48.3762	52.2999	40.9941	49.0226	43.3065
ENSRNOG00000000579	20	+	42966140	42971838	4180	596	1174	759	815	942	1289	962	1139	770	7.49321	8.89184	6.30031	9.38997	5.89689	13.6033	7.66939	7.13763	10.2768	9.63007	8.36127	7.56178
ENSRNOG00000000580	20	-	27575533	27578244	948	1	1	2	1	2	6	2	3	0	0	0.0481063	0.0466105	0.109051	0.068514	0.0510911	0.0703046	0.0668192	0.210923	0.0762187	0.116016	0.0315722
ENSRNOG00000000581	20	+	48503973	48574546	3107	398	346	527	258	445	444	496	491	389	6.3193	4.69889	7.02329	6.75716	6.83492	6.69261	6.60099	5.62866	5.90922	6.76156	6.04629	6.01383
ENSRNOG00000000582	20	-	48739639	48758905	1268	235	163	217	176	260	263	296	304	254	8.14832	6.33	8.18918	8.26173	5.55773	6.22619	7.77919	6.49432	6.91223	6.68188	7.06191	7.55583
ENSRNOG00000000583	20	+	45458558	45598798	5776	577	749	807	555	719	890	904	940	592	4.16915	4.38204	4.41408	5.60812	4.53736	6.28071	5.21559	3.94259	5.13505	5.4754	4.76441	4.32176
ENSRNOG00000000585	20	-	45384000	45399694	3170	1101	762	1368	1276	1520	1575	1740	1605	1537	19.7228	18.357	15.3469	17.4475	14.0147	11.6426	18.2916	15.1867	16.5578	14.3683	16.6787	17.8089
ENSRNOG00000000586	20	-	45347271	45356358	1560	482	685	581	575	687	666	699	641	486	12.6726	16.8094	13.6526	14.1596	12.0951	21.2677	14.9319	13.948	14.2276	15.8408	14.3691	14.3782
ENSRNOG00000000587	20	-	45321405	45342948	1250	321	297	240	379	583	406	411	310	274	8.91649	13.8274	11.3471	8.54611	6.23532	11.508	10.957	14.772	10.8242	8.76315	12.1844	11.3637
ENSRNOG00000000588	20	-	45143453	45260119	2481	219	212	452	125	243	239	433	435	276	5.57723	2.83189	4.8072	7.44667	7.29209	5.10089	7.16813	3.82333	3.95672	6.61322	4.98273	4.40544
ENSRNOG00000000589	20	-	45121777	45126062	1287	20	4	27	6	9	12	14	23	13	0.410883	0.21261	0.686662	0.615837	0.681307	0.150534	0.362503	0.221485	0.310731	0.482559	0.298239	0.436718
ENSRNOG00000000590	20	-	45094791	45107555	2637	0	5	0	1	2	0	3	1	1	0.0154256	0.0172942	0	0.0130679	0	0.0918362	0.0379117	0.0240215	0	0.034968	0.0206444	0.0109066
ENSRNOG00000000593	20	+	44803666	44961382	10689	698	501	850	664	1223	991	853	1145	762	2.90935	2.84227	2.89491	3.70348	2.59098	2.27761	2.66808	3.63574	3.09986	2.85735	3.13456	2.88217
ENSRNOG00000000595	20	+	44680449	44722872	2053	78	63	77	116	110	143	109	118	57	1.12938	2.57679	1.67879	1.98066	1.21803	1.4863	1.76929	1.69701	2.32129	1.56166	1.92919	1.79499
ENSRNOG00000000596	20	+	44436403	44630317	3552	471	328	396	328	539	474	563	661	557	9.32784	6.15824	8.56811	9.37758	5.2945	6.54034	7.72401	7.02814	6.50328	7.07081	7.08514	8.01806
ENSRNOG00000000597	20	-	44237491	44255064	2509	0	6	1	1	1	1	3	0	0	0	0.0181765	0	0	0.0129436	0.115826	0.0398458	0.0126235	0.0132825	0.0429231	0.0219173	0.00605882
ENSRNOG00000000598	20	+	44220840	44238830	2834	60	65	72	55	110	110	87	83	71	1.01909	0.88506	0.935499	1.00924	0.825068	1.11088	1.02301	1.22934	1.29352	0.98173	1.18196	0.946549
ENSRNOG00000000599	20	+	44060731	44209614	5947	1439	934	1094	618	1161	953	1478	2212	1153	7.88651	4.73915	10.6919	12.8175	5.97416	7.60682	8.28206	6.18321	5.34043	8.7995	6.6019	7.77252
ENSRNOG00000000604	20	-	43084870	43108198	2178	1650	2264	1955	1654	2332	2320	2800	2351	1671	31.2084	34.6328	33.4748	37.1973	29.1505	50.3469	42.8412	33.9117	35.4986	38.8982	37.4172	33.1053
ENSRNOG00000000605	20	+	40236437	40545494	3043	59	78	71	45	64	76	108	50	56	0.748582	0.674405	0.856726	0.566219	0.757729	1.2415	1.18272	0.666128	0.832325	0.855149	0.893726	0.759904
ENSRNOG00000000606	20	-	14952213	15334745	4656	10	0	5	7	20	9	0	7	1	0.00873656	0.0685638	0.0949027	0.0518086	0.034875	0	0	0.136049	0.0644186	0.0288945	0.0668226	0.057401
ENSRNOG00000000607	20	+	17750744	17751541	798	0	0	0	0	0	0	0	0	0	0	0	0	0	0	0	0	0	0	0	0	0
ENSRNOG00000000609	20	-	18457310	18489833	5389	557	613	642	402	648	598	802	907	610	4.60442	3.40195	4.56708	5.79984	3.86887	5.50942	4.95939	3.80843	3.69806	5.05938	4.15529	4.19115
ENSRNOG00000000610	20	+	18493538	18506912	727	6912	6724	8838	7037	11541	8846	9517	8132	7334	410.355	441.431	420.108	385.46	394.8	447.968	436.242	502.792	405.503	409.409	448.179	423.965
ENSRNOG00000000611	20	+	18547370	18580291	1360	3549	4860	5378	5040	5107	5495	5510	5154	4248	127.057	169.006	115.308	130.594	128.422	173.082	135.013	118.934	134.651	144.032	129.533	137.124
ENSRNOG00000000613	20	+	18594037	18606151	1520	1272	1497	1795	1262	1700	1645	1831	1846	1465	39.2055	37.8639	36.9773	41.8509	38.3511	47.7015	40.1427	35.423	36.0665	42.6345	37.2107	38.0156
ENSRNOG00000000614	20	+	18780605	18940408	5155	271	240	297	135	470	361	351	541	375	3.63971	1.46901	2.85722	4.44832	2.30142	2.77362	2.79094	3.55189	2.87059	3.17446	3.07114	2.65531
ENSRNOG00000000618	6	-	88447749	88917070	3069	4	2	1	1	10	3	4	4	5	0.0662715	0.0148598	0.057591	0.0449138	0.0105818	0.0315636	0.0434335	0.103201	0.0325766	0.0290198	0.0597369	0.0462408
ENSRNOG00000000620	X	+	118742313	118749159	1149	0	0	0	0	0	0	0	0	0	0	0	0	0	0	0	0	0	0	0	0	0
ENSRNOG00000000622	10	+	40208223	40211975	590	3758	3118	5259	5244	6489	5927	4772	4891	4049	279.157	405.341	281.447	285.669	289.473	255.963	269.532	348.341	334.784	277.035	317.552	321.982
ENSRNOG00000000630	20	+	20519031	20520365	456	0	0	0	0	0	0	0	0	0	0	0	0	0	0	0	0	0	0	0	0	0
ENSRNOG00000000632	20	+	20576377	20591549	1335	13	18	7	4	16	17	13	10	8	0.258886	0.145123	0.456983	0.274146	0.180851	0.693571	0.344643	0.403148	0.450708	0.382856	0.3995	0.286997
ENSRNOG00000000633	20	-	20638579	20713128	5086	1392	2036	1965	765	2003	1733	2004	1900	1704	19.313	9.72071	17.1379	18.243	17.7806	27.4763	18.6074	17.6761	16.0919	21.1666	17.4585	15.3905
ENSRNOG00000000634	20	+	21316826	21426034	1283	512	357	794	281	519	500	590	679	427	13.538	9.98826	17.6334	18.2373	20.0979	13.4771	15.3245	12.8121	12.9875	17.2708	13.708	13.7199
ENSRNOG00000000635	20	+	21564975	21880715	3546	144	222	283	30	152	116	197	349	150	3.79218	0.850306	3.95456	7.47457	5.71199	6.68268	4.08011	2.99204	2.40261	6.62308	3.15825	2.86568
ENSRNOG00000000636	20	-	21932878	22004279	3338	4	1	6	2	6	1	10	6	4	0.0594917	0.033349	0.0646241	0.0755981	0.0712445	0.0177091	0.121844	0.0694822	0.012185	0.0548506	0.0678371	0.0524882
ENSRNOG00000000638	20	+	22060224	22086108	5055	174	142	374	61	153	135	482	355	991	7.97454	0.550324	1.52097	2.42005	2.40275	1.36057	3.17752	0.958627	0.890008	2.06112	1.67538	3.34861
ENSRNOG00000000639	20	+	22447994	22449176	1168	50	58	86	48	49	71	95	88	80	2.78612	1.87417	1.89155	2.59631	2.39118	2.40513	2.71046	1.32872	2.0258	2.46421	2.02166	2.18395
ENSRNOG00000000640	20	-	22454463	22459025	3233	68	21	39	41	134	41	111	121	107	1.34627	0.578347	0.929383	1.28972	0.391757	0.314606	1.14414	1.31274	0.422629	0.665362	0.959836	0.951333
ENSRNOG00000000641	20	+	22728208	22746474	1758	272	340	395	343	373	581	543	355	206	4.76652	8.89786	6.83662	6.95867	7.29685	9.36729	10.293	6.72	11.0138	7.87427	9.34229	6.83367
ENSRNOG00000000645	20	+	22913694	22999010	4864	556	484	622	247	571	620	663	899	535	4.47418	2.31587	5.05095	6.36917	4.15293	4.81954	4.54236	3.71811	4.24795	5.11388	4.16947	3.947
ENSRNOG00000000648	20	-	22751743	22882672	8363	1009	889	1160	623	1237	1270	1200	1506	910	4.42622	3.39732	5.33115	6.20554	4.50457	5.14865	4.78168	4.68476	5.06085	5.28625	4.84243	4.38489
ENSRNOG00000000650	20	+	23147175	23147489	315	0	0	0	1	0	0	0	0	0	0	0.144777	0	0	0	0	0	0	0	0	0	0.048259
ENSRNOG00000000653	13	-	53750473	53870428	4907	2	18	8	7	3	6	7	11	5	0.0414484	0.0650567	0.0180097	0.0772491	0.0529458	0.177668	0.0475383	0.0193635	0.040749	0.102621	0.0358836	0.0415049
ENSRNOG00000000655	13	-	55061562	55173692	5050	195	166	179	206	351	456	368	375	190	1.60613	1.95232	1.79061	2.68548	1.20805	1.67085	2.5485	2.31026	3.15806	1.85479	2.67227	1.78302
ENSRNOG00000000657	13	-	55488531	55561750	1101	567	899	1416	286	198	560	817	1791	957	38.7346	12.9781	24.9292	61.411	45.7567	43.3259	27.0905	6.23991	18.5696	50.1645	17.3	25.5473
ENSRNOG00000000658	12	-	48127149	48238887	9024	7361	5718	9679	3401	7651	7281	10334	10427	7590	39.6585	19.9232	41.7801	46.1549	40.3766	35.5746	44.2356	31.1271	31.1684	40.702	35.5104	33.7873
ENSRNOG00000000661	12	-	50285278	50314406	2906	354	237	294	285	457	427	464	358	325	5.03625	4.95137	5.95889	4.6997	3.63727	4.37293	5.89048	5.51399	5.42101	4.23664	5.60849	5.31551
ENSRNOG00000000662	12	+	50315933	50321144	741	179	178	197	99	123	149	207	250	150	8.2343	6.09294	10.674	11.6262	8.63387	11.6347	9.30923	5.25734	6.70115	10.6316	7.08924	8.33374
ENSRNOG00000000663	12	-	50320821	50333052	3499	526	526	608	481	711	668	718	670	623	7.24265	6.26919	6.64253	6.59854	5.64309	7.28108	6.83821	6.43584	6.3623	6.50757	6.54545	6.71812
ENSRNOG00000000664	12	-	50343086	50383496	1744	737	493	649	460	781	733	882	760	648	15.1141	12.0288	18.6729	15.017	12.0852	13.6916	16.8533	14.1835	14.0068	13.598	15.0145	15.2719
ENSRNOG00000000665	12	-	51280150	51341716	1662	524	498	586	292	462	526	612	774	504	16.5467	10.7479	18.6875	21.5271	15.3597	19.4676	16.4605	11.81	14.148	18.7848	14.1395	15.3274
ENSRNOG00000000691	12	+	48101673	48121270	2708	0	0	0	0	0	0	0	0	0	0	0	0	0	0	0	0	0	0	0	0	0
ENSRNOG00000000692	12	-	48246569	48254822	1874	70	54	65	79	117	77	87	101	61	1.32408	1.92251	1.65052	1.85724	1.12642	1.39566	1.54708	1.97741	1.36931	1.45977	1.63126	1.63237
ENSRNOG00000000693	12	+	48292273	48351084	2337	0	0	1	0	8	1	5	0	0	0	0	0	0	0.0145175	0	0.0744845	0.113267	0.0148976	0.00483916	0.0675497	0
ENSRNOG00000000695	12	+	48403797	48446977	3477	103	125	204	126	130	137	237	293	173	2.02393	1.65263	1.30895	2.90389	1.90539	1.74124	2.27146	1.18418	1.3131	2.1835	1.58958	1.66184
ENSRNOG00000000697	12	+	48481750	48554052	3412	1146	624	706	626	1136	887	1134	1128	974	11.6119	8.36711	14.8411	11.3924	6.71975	8.85787	11.0756	10.5451	8.66355	8.99002	10.0947	11.6067
ENSRNOG00000000699	12	+	48577905	48579196	1266	53	56	41	40	76	172	75	140	68	2.18489	1.44091	1.84984	3.81076	1.05174	2.14244	1.97419	1.90134	4.52768	2.33498	2.80107	1.82521
ENSRNOG00000000700	12	+	48598647	48605704	2167	24	18	29	14	27	21	17	40	15	0.28157	0.294632	0.489378	0.636089	0.434607	0.402316	0.261428	0.394625	0.322955	0.491004	0.326336	0.355193
ENSRNOG00000000701	12	-	48621454	48627297	924	4536	4179	6770	4156	5010	5608	5210	5320	4550	200.305	205.123	216.917	198.407	237.944	219.056	187.9	171.73	202.263	218.469	187.298	207.448
ENSRNOG00000000702	12	+	48628278	48656096	3782	616	589	669	571	1176	1020	919	713	804	8.64745	6.88533	7.19699	6.49658	5.74463	7.54306	8.09759	9.84839	8.98794	6.59476	8.97797	7.57659
ENSRNOG00000000704	12	+	48789261	48793553	2530	291	97	170	138	242	181	180	353	308	4.95203	2.48753	5.08235	4.80807	2.18216	1.85697	2.3709	3.02952	2.38418	2.94907	2.59487	4.17397
ENSRNOG00000000708	12	+	49328977	49395125	5620	52	48	74	37	67	80	74	39	50	0.361899	0.300245	0.408845	0.239136	0.427615	0.413675	0.43879	0.377588	0.47439	0.360142	0.430256	0.356996
ENSRNOG00000000713	11	-	2785908	2786363	456	5	7	17	0	2	6	9	21	19	1.69489	0	0.484503	1.58698	1.21071	0.743511	0.657718	0.138914	0.438498	1.1804	0.41171	0.726465
ENSRNOG00000000715	11	+	2645865	2662579	2356	0	0	1	0	1	0	0	0	0	0	0	0	0	0.0137842	0	0	0.0134432	0	0.00459474	0.00448108	0
ENSRNOG00000000716	11	-	1982113	1983513	1401	1	0	1	0	0	0	0	0	0	0	0	0.0315394	0	0.0231803	0	0	0	0	0.00772677	0	0.0105131
ENSRNOG00000000718	11	+	1896209	1915587	4291	613	637	755	548	790	869	857	937	674	6.38932	5.82414	6.31239	7.52485	5.71407	7.1901	6.65555	5.83107	6.74905	6.80967	6.41189	6.17528
ENSRNOG00000000720	11	-	1814294	1819094	1474	166	123	272	189	174	209	213	261	215	5.93327	5.84756	4.97625	6.10182	5.99279	4.04168	4.81553	3.73879	4.72531	5.37876	4.42654	5.58569
ENSRNOG00000000723	20	-	4892702	4896991	1608	367	321	120	396	405	439	84	679	70	2.59564	16.4626	14.7826	21.3295	3.55248	14.1727	2.55173	11.6931	13.3364	13.0182	9.19373	11.2803
ENSRNOG00000000726	20	-	398886	399933	903	0	0	0	0	0	0	0	0	0	0	0	0	0	0	0	0	0	0	0	0	0
ENSRNOG00000000728	20	+	295250	310380	1300	417	281	305	243	647	446	406	465	335	10.4823	8.52458	14.1737	12.3261	7.61928	10.4693	10.4075	15.7631	11.4333	10.1382	12.5346	11.0602
ENSRNOG00000000729	20	+	237506	284943	1492	243	262	468	168	343	304	404	274	311	8.92779	5.40691	7.57754	6.66342	10.7259	8.95541	9.50109	7.66662	7.14966	8.78157	8.10579	7.30408
ENSRNOG00000000746	20	-	859144	860109	966	0	0	0	0	0	0	0	0	0	0	0	0	0	0	0	0	0	0	0	0	0
ENSRNOG00000000747	20	-	847285	848229	945	0	0	0	2	0	0	0	0	0	0	0.096518	0	0	0	0	0	0	0	0	0	0.0321727
ENSRNOG00000000748	20	+	844996	845493	498	42	28	48	13	61	56	37	39	59	4.81921	1.19049	3.72659	2.69868	3.13018	2.72322	2.47591	3.87954	3.74749	2.85069	3.36764	3.24543
ENSRNOG00000000749	20	-	830485	831447	963	0	0	0	0	0	0	0	0	0	0	0	0	0	0	0	0	0	0	0	0	0
ENSRNOG00000000759	20	+	1647441	1648449	1009	0	0	0	0	0	0	0	0	1	0.0403146	0	0	0	0	0	0	0	0	0	0	0.0134382
ENSRNOG00000000763	20	-	1814661	1818800	1322	108	98	130	106	179	201	152	142	130	6.74498	6.16595	6.08695	6.2415	5.38499	6.0543	6.46085	7.2313	8.544	5.8936	7.41205	6.33262
ENSRNOG00000000765	20	-	1845209	1846151	943	0	0	0	0	0	0	0	0	0	0	0	0	0	0	0	0	0	0	0	0	0
ENSRNOG00000000767	20	+	1874382	1875321	940	2	4	1	0	1	0	1	0	0	0	0	0.0940143	0	0.0345485	0.206104	0.0354514	0.0336939	0	0.0802175	0.0230485	0.0313381
ENSRNOG00000000768	20	-	1876173	1897814	736	6	55	210	79	59	317	182	31	115	6.63532	5.11032	0.376057	1.51527	9.67359	3.77857	8.60288	2.65059	14.9848	4.98914	8.7461	4.04057
ENSRNOG00000000774	20	-	1955359	1984863	4382	1567	1470	1616	1625	2711	2116	2250	2208	1656	24.8568	27.346	25.55	28.0767	19.3655	26.2725	27.6678	31.684	26.0212	24.5716	28.4577	25.9176
ENSRNOG00000000775	20	+	2004052	2014286	1577	2	6	9	0	13	2	11	6	4	0.103177	0	0.056039	0.13111	0.18534	0.184278	0.232446	0.261091	0.0422649	0.166909	0.178601	0.0530719
ENSRNOG00000000777	20	+	3176107	3179818	1692	943	1007	1060	1157	1320	1375	1631	1192	986	35.8107	47.1113	37.2036	36.6754	30.7358	43.5477	48.5286	37.3281	40.9135	36.9863	42.2567	40.0419
ENSRNOG00000000778	20	-	2077072	2088389	1022	254	300	248	322	522	415	285	247	182	11.3722	22.5572	17.2403	13.0747	12.3717	22.32	14.589	25.3962	21.2446	15.9221	20.4099	17.0566
ENSRNOG00000000779	20	+	2088533	2092436	641	240	259	224	252	406	282	344	245	268	20.2631	21.3613	19.7115	15.6928	13.5214	23.3169	21.3078	23.9014	17.4682	17.5104	20.8925	20.4453
ENSRNOG00000000780	20	+	2094931	2098433	1578	763	762	696	555	882	771	753	1070	698	26.7101	23.8106	31.7163	34.687	21.2634	34.7197	23.6061	26.2794	24.1714	30.2234	24.6856	27.4123
ENSRNOG00000000781	20	-	2098375	2103864	2001	61	36	79	59	70	93	64	67	45	1.89295	2.7825	2.78737	2.38762	2.65313	1.80314	2.20554	2.29272	3.20507	2.2813	2.56778	2.48761
ENSRNOG00000000782	20	-	2182941	2191640	2339	10	1	0	1	7	7	4	2	1	0.0173909	0.0194975	0.188913	0.0294657	0	0.0207073	0.0569891	0.0947867	0.0997354	0.0167243	0.083837	0.0752671
ENSRNOG00000000783	20	+	2169545	2178601	1005	0	0	0	2	0	0	0	0	0	0	0.0907557	0	0	0	0	0	0	0	0	0	0.0302519
ENSRNOG00000000785	20	+	2500689	2514546	2906	418	285	303	386	753	490	480	415	463	13.9199	13.0107	13.6512	10.5698	7.27281	10.2024	11.8224	17.6269	12.0692	9.34833	13.8395	13.5273
ENSRNOG00000000786	20	+	2515520	2517498	791	353	340	408	433	724	558	380	361	417	29.811	34.7045	27.4128	21.8631	23.2866	28.9415	22.2553	40.3001	32.6816	24.697	31.7457	30.6428
ENSRNOG00000000787	20	+	3242470	3249189	920	44	43	29	60	38	31	14	62	9	0.415076	3.10236	2.20433	2.42237	1.06779	2.36131	0.528958	1.36457	1.17132	1.95049	1.02161	1.90726
ENSRNOG00000000795	20	+	3167079	3170945	1810	80	88	104	77	69	123	115	93	76	1.708	1.94009	1.953	1.7706	1.866	2.35482	2.11729	1.2074	2.26469	1.99714	1.86313	1.86703
ENSRNOG00000000796	20	+	28027054	28076664	10277	2635	2112	3345	1728	3394	2929	3296	3823	2888	12.0774	8.10168	11.97	13.5438	11.168	10.5164	11.292	11.0513	10.0351	11.7428	10.7928	10.7163
ENSRNOG00000000798	20	-	3287506	3299580	4776	817	921	726	689	1021	795	1051	1125	805	14.3999	13.8178	15.8753	17.0482	10.3682	19.6166	15.4019	14.2205	11.6509	15.6777	13.7577	14.6977
ENSRNOG00000000799	20	+	3309899	3322825	3137	2586	2184	2913	2328	3301	3054	3656	3400	2747	76.7451	72.9175	78.48	80.47	64.9735	72.6516	83.6771	71.8065	69.9019	72.6984	75.1285	76.0475
ENSRNOG00000000800	20	-	35257985	35450513	5076	553	300	541	330	622	756	684	1067	606	7.64357	4.66653	7.57682	11.4012	5.44785	4.50553	7.06786	6.10858	7.8122	7.1182	6.99621	6.62898
ENSRNOG00000000801	20	+	37587687	37589198	1512	55	45	63	41	72	74	78	97	56	1.50657	1.23664	1.60732	2.21073	1.35315	1.4415	1.71911	1.5082	1.63103	1.66846	1.61945	1.45018
ENSRNOG00000000802	20	-	37465278	37700937	3906	37	14	33	22	38	21	25	39	22	0.22911	0.256862	0.418563	0.344072	0.274372	0.1736	0.21329	0.308128	0.179171	0.264014	0.23353	0.301512
ENSRNOG00000000804	20	+	3344870	3350927	1062	1891	1426	2154	1693	2545	2156	2885	2210	2036	112.679	105.046	113.683	103.615	95.1734	93.9693	130.804	109.668	97.7559	97.5858	112.743	110.469
ENSRNOG00000000805	20	+	37876650	37889089	3127	913	565	956	548	1381	1195	2012	1376	790	10.2767	7.99213	12.9013	15.1638	9.92859	8.75134	21.4418	13.9877	12.7357	11.2812	16.0551	10.39
ENSRNOG00000000808	20	+	38935820	38963309	2545	982	1228	1155	771	1285	1120	1399	1185	826	13.2022	13.8158	17.0496	16.0453	14.7384	23.3703	18.3186	15.9917	14.666	18.0513	16.3254	14.6892
ENSRNOG00000000809	20	+	3351303	3364565	2024	128	204	118	155	253	231	197	186	144	6.07	7.32512	5.86104	6.64205	3.97111	10.239	6.803	8.30372	7.97749	6.95072	7.69474	6.41872
ENSRNOG00000000811	20	+	40618128	40712592	1495	5	5	6	5	2	8	2	13	5	0.14476	0.162294	0.157248	0.318848	0.138686	0.172364	0.0474368	0.0450851	0.189756	0.209966	0.0940926	0.154767
ENSRNOG00000000812	20	+	3364814	3368923	1179	490	386	778	305	488	473	807	723	657	33.7012	17.5403	27.3033	31.4182	31.8613	23.5759	33.9127	19.4906	19.8779	28.9518	24.4271	26.1816
ENSRNOG00000000814	20	+	40769586	40773349	833	0	0	3	0	10	6	4	2	0	0	0	0	0.0827374	0.116959	0	0.160021	0.38022	0.240042	0.0665655	0.260094	0
ENSRNOG00000000815	20	+	40778927	40800868	1782	1664	1026	2095	1119	1728	1777	2455	1870	1933	44.1243	28.6373	41.2608	36.1618	38.1798	27.8865	45.9098	30.7125	33.2324	34.076	36.6182	38.0075
ENSRNOG00000000816	20	-	3372413	3397039	2632	518	311	325	346	746	566	657	581	577	13.3737	8.99102	13.042	11.4082	6.014	8.58296	12.4753	13.463	10.7478	8.66838	12.2287	11.8022
ENSRNOG00000000818	20	-	3397834	3401315	1593	64	13	53	69	110	73	86	78	182	5.21726	2.21757	1.99292	1.89421	1.21297	0.443726	2.01966	2.45522	1.71444	1.18364	2.0631	3.14258
ENSRNOG00000000823	20	+	27832932	27879759	6588	368	376	538	226	338	441	428	649	438	2.70442	1.56446	2.46823	3.39475	2.65208	2.76432	2.16497	1.62496	2.23083	2.93705	2.00692	2.2457
ENSRNOG00000000824	20	-	27703732	27782586	4287	217	125	208	138	274	225	180	332	230	2.31637	1.55817	2.37398	2.83257	1.67243	1.49896	1.48512	2.1486	1.85648	2.00132	1.83007	2.08284
ENSRNOG00000000825	20	-	27651312	27657983	2290	138	309	251	235	175	297	498	368	165	2.93091	4.67996	2.66278	5.5377	3.55955	6.53547	7.24696	2.42037	4.32218	5.21091	4.66317	3.42455
ENSRNOG00000000826	20	-	3427880	3438396	2137	2412	3482	2664	2745	3618	3459	3257	2935	2438	79.8483	100.793	85.8119	81.4335	69.6578	135.788	87.3892	92.2627	92.8133	95.6264	90.8218	88.8178
ENSRNOG00000000827	20	-	3438798	3440769	1098	404	467	382	527	841	762	1236	993	1034	49.4247	28.2417	20.977	40.2102	14.5778	26.5792	48.4006	31.3001	29.8406	27.1224	36.5138	32.8812
ENSRNOG00000000831	20	+	3582742	3588375	1917	322	410	396	366	515	401	451	409	334	7.62844	9.37189	7.98884	7.91364	7.22085	11.15	8.43868	9.15847	7.50347	8.76149	8.36687	8.32972
ENSRNOG00000000833	20	+	3588497	3599514	3645	646	460	633	420	802	663	929	785	600	10.1062	7.93126	11.8197	11.2013	8.51224	9.2256	12.8192	10.5181	9.14909	9.64639	10.8288	9.95239
ENSRNOG00000000836	20	-	4861335	4863198	1168	18	53	28	27	50	70	64	3	33	1.28949	1.18283	0.764035	0.0993087	0.873504	2.46592	2.04876	1.52124	2.24093	1.14624	1.93698	1.07878
ENSRNOG00000000837	20	+	4855829	4858447	1687	0	0	0	1	1	7	1	0	1	0.0241123	0.027033	0	0	0	0	0.0197536	0.0187743	0.138282	0	0.0589365	0.0170484
ENSRNOG00000000838	20	+	4852496	4854677	1341	0	0	0	0	2	3	1	0	0	0	0	0	0	0	0	0.0283612	0.0539103	0.0850873	0	0.0557863	0
ENSRNOG00000000839	20	+	4822935	4839202	1458	316	271	299	286	441	443	393	317	299	14.1261	15.1486	16.2172	12.6874	11.2778	15.2447	15.2108	16.2224	17.1468	13.07	16.1933	15.164
ENSRNOG00000000840	20	-	4821285	4823494	1461	3	4	6	1	8	12	15	11	1	0.0395695	0.0443626	0.12895	0.368737	0.189546	0.188461	0.48625	0.246477	0.389018	0.248915	0.373915	0.0709605
ENSRNOG00000000841	20	-	4806108	4818568	1700	5106	4903	5065	4742	9182	8642	8690	5199	5423	137.785	135.077	140.923	111.904	102.741	148.328	180.88	181.646	179.889	120.991	180.805	137.928
ENSRNOG00000000842	20	+	5049496	5052585	1381	575	571	382	409	863	540	467	483	420	13.1723	14.3811	19.5893	12.8329	9.56491	21.3231	11.9988	21.0742	13.8751	14.5736	15.6494	15.7143
ENSRNOG00000000843	20	+	5057701	5059933	381	5	2	0	3	5	4	8	2	4	0.42706	0.359093	0.579878	0.180893	0	0.254249	0.699724	0.415647	0.349878	0.145047	0.488416	0.455343
ENSRNOG00000000844	20	-	5061658	5064469	633	3	4	0	6	5	1	1	1	2	0.128523	0.432273	0.209416	0.0544394	0	0.306063	0.0526451	0.250176	0.0526475	0.120167	0.11849	0.256737
ENSRNOG00000000846	20	+	5100415	5104494	686	0	0	0	0	1	0	0	0	0	0	0	0	0	0	0	0	0.0461695	0	0	0.0153898	0
ENSRNOG00000000847	20	-	5106890	5113112	928	1589	1586	2251	1860	2831	2482	2704	1976	2040	103.211	105.504	87.3292	84.693	90.9236	95.5435	112.076	111.523	102.879	90.3867	108.826	98.6814
ENSRNOG00000000848	20	+	5113339	5116382	1407	801	722	772	733	949	1028	960	821	741	21.7789	24.1534	25.5734	20.442	18.115	25.2671	23.1152	21.7175	24.7536	21.2747	23.1954	23.8352
ENSRNOG00000000850	20	-	5120474	5123073	760	28	29	24	25	63	31	23	24	26	1.60244	1.72745	1.87459	1.2531	1.18093	2.12818	1.1613	3.02326	1.56531	1.52073	1.91662	1.73483
ENSRNOG00000000851	20	+	5125349	5138084	3612	4575	4383	5618	3916	5104	5928	6740	6944	4746	53.7608	49.7322	56.2947	66.6363	50.807	59.1167	62.547	45.0168	55.0141	58.8533	54.1926	53.2626
ENSRNOG00000000852	20	-	5139882	5155293	6849	5068	5279	7287	4534	6920	6569	8581	8857	6763	59.2508	44.5341	48.2314	65.7362	50.9692	55.069	61.5887	47.2049	47.15	57.2581	51.9812	50.6721
ENSRNOG00000000853	20	-	5161333	5166448	1504	149	159	138	173	184	337	194	189	177	7.76689	8.51092	7.10229	7.02585	4.83456	8.30752	6.97403	6.28662	12.1152	6.72264	8.45863	7.79336
ENSRNOG00000000854	20	+	5170215	5175773	938	17	10	23	14	65	60	17	30	18	0.78059	0.680668	0.800825	1.10214	0.79631	0.516358	0.60396	2.19477	2.13172	0.804935	1.64348	0.754028
ENSRNOG00000000855	20	-	5176016	5179263	444	12	8	6	14	29	26	21	13	20	1.84897	1.45106	1.20509	1.01814	0.442849	0.880625	1.59048	2.08749	1.96926	0.780538	1.88241	1.50171
ENSRNOG00000000857	20	-	5020667	5037088	2901	8	7	1	3	20	14	8	5	4	0.0585287	0.0492138	0.127156	0.0619786	0.0116819	0.121957	0.0958974	0.227858	0.167828	0.0652059	0.163861	0.0782995
ENSRNOG00000000858	20	-	5018264	5020150	951	474	271	216	283	714	367	530	290	432	23.6828	17.3937	28.2271	13.4682	9.45382	17.6897	23.8031	30.4771	16.4833	13.5372	23.5878	23.1012
ENSRNOG00000000860	20	+	5008508	5017669	2976	1300	825	1036	625	1197	883	1476	1142	1253	17.1266	9.57761	19.302	13.2236	11.3054	13.4269	16.5278	12.7392	9.88802	12.6519	13.0517	15.3354
ENSRNOG00000000861	X	+	140878216	140888795	3662	0	0	2	0	1	0	0	0	1	0.0145328	0	0	0	0.0232052	0	0	0.0113156	0	0.00773505	0.00377186	0.00484428
ENSRNOG00000000866	X	-	159884885	159891326	1978	498	564	592	422	881	801	834	561	490	10.0768	9.72963	11.1249	9.77357	9.7197	13.8104	14.0508	14.1068	13.4955	11.1012	13.8844	10.3104
ENSRNOG00000000867	20	+	4993560	5008262	4023	2173	2502	2998	1953	2565	2509	3627	2946	2726	44.9662	36.1176	38.9366	41.1677	39.4817	49.1415	49.0136	32.9438	33.907	43.2636	38.6214	40.0068
ENSRNOG00000000869	X	-	159723866	159841072	2786	373	523	734	198	391	435	672	784	428	6.24908	3.24111	5.91588	9.69732	8.55603	9.09232	8.03804	4.44503	5.20343	9.11522	5.8955	5.13536
ENSRNOG00000000871	X	+	159703578	159716562	2584	2	1	1	0	0	6	8	2	1	0.015742	0	0.0342002	0.0266719	0.012568	0.018744	0.103171	0	0.077382	0.0193279	0.0601845	0.0166474
ENSRNOG00000000873	X	+	159505344	159511021	2679	0	0	0	0	0	0	1	0	1	0.0151838	0	0	0	0	0	0.0124391	0	0	0	0.00414637	0.00506127
ENSRNOG00000000875	X	+	159112880	159172524	2514	76043	97614	101866	23935	63538	62056	97902	92252	91127	1613.06	475	1462.18	1383.38	1439.58	2057.39	1419.72	875.715	899.943	1626.78	1065.13	1183.41
ENSRNOG00000000878	20	+	4593389	4609631	2244	0	0	0	1	0	4	2	4	0	0	0.020323	0	0.0614262	0	0	0.0297009	0	0.0594044	0.0204754	0.0297018	0.00677432
ENSRNOG00000000879	X	+	158978755	159045044	4761	751	510	936	532	725	679	821	1012	853	7.28793	5.09593	6.97001	7.32486	6.38462	5.18831	5.74654	4.82302	4.75284	6.29926	5.10747	6.45129
ENSRNOG00000000881	X	-	158966673	158978995	4122	734	512	1051	725	837	853	980	1108	859	8.47693	8.02121	7.86828	9.26293	8.28041	6.01611	7.92282	6.43127	6.8964	7.85315	7.0835	8.12214
ENSRNOG00000000885	12	+	28212333	28251816	3069	15	23	26	13	27	42	24	41	34	0.450646	0.193178	0.215966	0.460366	0.275127	0.362982	0.260601	0.278642	0.456072	0.366159	0.331772	0.286597
ENSRNOG00000000886	12	-	29308341	29743705	786	0	0	1	0	0	2	2	2	0	0	0	0	0.0876848	0.0413176	0	0.0847948	0	0.0847986	0.0430008	0.0565312	0
ENSRNOG00000000887	12	+	4633746	4634486	738	128	145	186	161	144	217	148	180	143	7.88194	9.949	7.66382	8.40491	8.18491	9.51624	6.68293	6.17996	9.79907	8.70202	7.55399	8.49825
ENSRNOG00000000888	12	+	29921443	29930600	1394	1175	1178	1497	991	1868	1584	1603	1653	1327	38.7223	32.4206	37.2449	40.8627	34.8752	40.9295	38.3206	42.4418	37.8681	38.8891	39.5435	36.1293
ENSRNOG00000000889	2	-	157031018	157066781	2331	2	1	0	0	0	0	1	0	1	0.0174957	0	0.0380101	0	0	0.020832	0.0143331	0	0	0.006944	0.00477769	0.0185019
ENSRNOG00000000891	12	+	4737817	4741997	1395	204	83	154	210	452	238	300	157	197	5.74441	6.86523	6.46171	3.87831	3.58512	2.88176	7.16653	10.2623	5.6857	3.4484	7.70484	6.35712
ENSRNOG00000000893	12	-	29933906	29958050	1672	1361	675	1791	1082	2318	1806	1777	1617	1220	32.887	32.7	39.853	36.9264	38.5446	21.6655	39.2428	48.6523	39.885	32.3788	42.5934	35.1467
ENSRNOG00000000894	12	-	5573729	5822874	8976	2162	2386	4091	1045	1961	3166	3556	4212	2635	15.3847	6.84039	13.712	20.8334	19.0696	16.5874	17.009	8.91479	15.1442	18.8301	13.6893	11.979
ENSRNOG00000000895	12	-	29961120	29988959	2826	1944	977	2321	1281	1930	1660	2659	2431	1761	25.3478	20.6722	30.396	29.6435	26.6723	16.7447	31.3551	21.6304	19.5757	24.3535	24.1871	25.472
ENSRNOG00000000896	8	+	90304148	90304654	471	0	0	0	0	0	0	0	0	0	0	0	0	0	0	0	0	0	0	0	0	0
ENSRNOG00000000897	12	-	6016884	6078411	2214	5	5	8	4	3	5	8	8	2	0.0367456	0.0823934	0.0997893	0.124517	0.117346	0.109382	0.120413	0.0429164	0.0752617	0.117082	0.0795304	0.0729761
ENSRNOG00000000900	12	-	30045751	30106893	1776	142	89	138	110	169	167	173	201	91	2.18644	2.9631	3.70615	4.09125	2.64716	2.54617	3.40527	3.16162	3.28731	3.09486	3.28473	2.9519
ENSRNOG00000000901	12	-	30125168	30180115	1540	297	254	339	313	457	399	340	327	288	11.8096	14.3894	13.2293	11.3593	11.098	12.4016	11.4217	14.591	13.4043	11.6196	13.139	13.1428
ENSRNOG00000000902	12	-	6322668	6341902	3446	1765	1087	1481	1448	2297	1416	1732	2503	2339	27.6101	19.163	22.6319	25.0301	13.9572	15.2781	16.7492	21.1118	13.694	18.0884	17.185	23.135
ENSRNOG00000000903	12	+	30165694	30178341	1789	255	302	237	210	447	326	331	326	274	6.23008	5.35327	6.29827	6.27948	4.30225	8.17618	6.16566	7.91365	6.0728	6.25264	6.71737	5.96054
ENSRNOG00000000904	12	+	6265748	6316948	1890	0	0	0	0	0	0	0	0	0	0	0	0	0	0	0	0	0	0	0	0	0
ENSRNOG00000000905	12	-	6671940	6703979	1734	2	0	0	0	2	0	2	1	0	0	0	0.0509651	0.0198732	0	0	0.0384364	0.0365309	0	0.0066244	0.0249891	0.0169884
ENSRNOG00000000906	12	-	6711747	6740714	2221	541	568	633	566	761	851	717	1143	535	9.79848	11.6219	10.7632	17.7343	9.25577	12.3866	10.758	10.8521	12.7692	13.1256	11.4598	10.7279
ENSRNOG00000000907	12	-	6854920	6879154	989	162	108	132	135	298	366	229	371	208	8.55501	6.22512	7.23786	12.9269	4.33446	5.2891	7.71616	9.54332	12.3329	7.51682	9.86413	7.33933
ENSRNOG00000000909	12	-	6929978	6956984	3591	586	548	598	486	772	679	875	723	734	8.76092	6.50349	7.59783	7.31064	5.69848	7.78816	8.55599	7.17459	6.63975	6.93243	7.45678	7.62075
ENSRNOG00000000913	12	+	30198822	30227771	2476	156	141	224	152	225	251	236	188	154	2.55478	2.82705	2.81123	2.64213	2.96678	2.78518	3.2074	2.90631	3.41142	2.79803	3.17504	2.73102
ENSRNOG00000000916	12	+	7208850	7271872	1767	2	1	4	0	0	0	0	24	9	0.207186	0	0.0500133	0.468049	0.0735158	0.0274105	0	0	0	0.189658	0	0.0857329
ENSRNOG00000000917	12	-	30303725	30304036	312	252	253	362	278	394	394	286	280	243	31.6815	40.635	35.6893	30.9257	37.68	39.2753	30.5473	39.9964	42.0846	35.9604	37.5428	36.0019
ENSRNOG00000000918	12	-	30308469	30314520	2487	2325	1929	2942	2723	3527	2720	2599	2601	3077	50.3275	49.9323	41.3084	36.0397	38.4171	37.5673	34.8251	44.9168	36.4481	37.3414	38.73	47.1894
ENSRNOG00000000920	12	+	30450310	30464373	1561	3462	1876	6023	2907	3678	4661	5181	5300	4107	107.023	84.9283	97.9977	117.001	125.305	58.2082	110.604	74.6257	99.5079	100.171	94.9127	96.6495
ENSRNOG00000000921	12	+	7865938	7911525	2695	1901	1953	2421	1814	2542	2645	2601	2487	2065	31.1684	30.6965	31.1684	31.8005	29.1738	35.0992	32.162	29.8742	32.7076	32.0245	31.5813	31.0111
ENSRNOG00000000922	12	-	30464676	30491102	2234	2849	1734	3614	3966	4445	4489	4445	3084	3043	55.408	80.9617	56.3509	47.5716	52.5366	37.5941	66.3056	63.0185	66.965	45.9008	65.4297	64.2402
ENSRNOG00000000923	12	-	30491586	30501813	1983	2747	2586	3227	2363	3348	3030	3375	3919	3099	63.57	54.3439	61.2107	68.1035	52.8486	63.1626	56.717	53.4739	50.9215	61.3716	53.7041	59.7082
ENSRNOG00000000924	12	+	8032809	8108972	6471	95	44	61	18	53	26	63	103	58	0.426789	0.148496	0.759359	0.642075	0.35836	0.385513	0.379782	0.30366	0.156743	0.461983	0.280061	0.444881
ENSRNOG00000000925	12	+	30514050	30526561	1230	130	126	108	143	164	159	165	155	109	3.60475	5.30202	4.67014	4.34253	2.85152	4.96157	4.47034	4.22297	4.30798	4.05187	4.33376	4.52563
ENSRNOG00000000926	12	-	30570386	30573563	1304	828	718	1024	890	1348	1151	1082	914	787	24.5499	31.1259	28.0572	24.1538	25.5023	26.6686	27.651	32.741	29.4157	25.4416	29.9359	27.911
ENSRNOG00000000931	12	-	30740520	30811054	3547	776	598	699	586	1110	861	1008	802	743	9.05703	8.00851	10.2754	8.28199	6.80265	8.67958	10.0662	10.5353	8.59861	7.92141	9.73337	9.11363
ENSRNOG00000000934	12	-	31609053	31629881	4005	0	0	0	0	0	0	0	0	0	0	0	0	0	0	0	0	0	0	0	0	0
ENSRNOG00000000936	12	+	31335372	31360254	2586	381	332	357	305	495	582	550	427	374	9.22581	8.43508	10.2093	8.92327	7.0308	9.7515	11.1149	9.50745	11.7621	8.56852	10.7948	9.29006
ENSRNOG00000000937	12	+	8725517	8741951	2411	153	116	186	59	255	223	290	202	156	2.63197	1.116	2.80405	2.88716	2.50538	2.33032	4.00832	3.34983	3.0824	2.57428	3.48018	2.18401
ENSRNOG00000000938	12	-	31320624	31323810	1104	2363	2436	2669	2534	3152	2873	3297	3167	2655	97.8248	104.676	94.5772	98.8543	78.5121	106.872	99.5203	90.4267	86.7257	94.746	92.2242	99.026
ENSRNOG00000000940	12	+	9034308	9205905	6968	2198	1115	1763	1094	2941	2425	3597	3264	2812	16.4157	7.1601	13.9383	16.1421	8.21678	7.75034	17.2026	13.368	11.5981	10.7031	14.0562	12.5047
ENSRNOG00000000942	12	-	9216536	9331195	2482	333	247	302	221	419	427	495	411	326	5.3428	4.0607	5.92835	5.70633	3.9515	4.82002	6.64607	5.34677	5.73334	4.82595	5.90873	5.11062
ENSRNOG00000000943	12	+	31258135	31258401	267	0	0	0	0	1	0	0	0	0	0	0	0	0	0	0	0	0.118623	0	0	0.0395409	0
ENSRNOG00000000952	12	-	9605873	9607168	786	0	0	0	0	0	0	0	0	0	0	0	0	0	0	0	0	0	0	0	0	0
ENSRNOG00000000954	12	-	9693779	9727489	950	806	898	1139	776	1053	1271	991	1048	794	33.9978	37.2519	37.4889	38.0149	38.9365	45.7833	34.7626	35.1062	44.5865	40.9116	38.1518	36.2462
ENSRNOG00000000955	12	+	9728486	9793428	4496	131	181	202	104	163	198	256	274	138	1.24855	1.05491	1.28747	2.1001	1.45909	1.94987	1.89747	1.14826	1.46764	1.83636	1.50446	1.19698
ENSRNOG00000000956	12	-	9985928	9990284	1116	39	76	80	67	106	140	136	120	71	2.99906	3.17292	1.78949	4.2941	2.69787	3.82244	4.70624	3.48625	4.84488	3.6048	4.34579	2.65382
ENSRNOG00000000957	12	-	9996951	9998779	483	4108	3967	4759	5443	7410	5501	4745	2967	4861	409.385	513.927	375.816	211.684	319.982	397.804	327.379	485.904	379.556	309.823	397.613	433.043
ENSRNOG00000000958	7	-	16156919	16158033	1113	5	14	15	17	6	19	10	33	25	0.913689	0.696569	0.198503	1.02173	0.437677	0.609238	0.29941	0.17074	0.568905	0.689548	0.346352	0.60292
ENSRNOG00000000961	12	-	32666635	32740732	3022	0	0	0	1	0	2	0	0	0	0	0.0150909	0	0	0	0	0	0	0.0220555	0	0.00735183	0.00503031
ENSRNOG00000000962	12	+	32753824	32773277	2730	318	236	443	370	439	440	482	653	459	6.83917	6.18086	5.14702	8.24266	5.26985	4.187	5.88364	5.09309	5.3712	5.89984	5.44931	6.05569
ENSRNOG00000000963	12	-	32808022	33016885	3219	1	0	1	1	10	1	4	2	3	0.03791	0.0141674	0.0137268	0.0214104	0.0100887	0	0.0414096	0.0983917	0.0103529	0.0104997	0.0500514	0.0219347
ENSRNOG00000000964	12	-	34003895	34004671	777	11	67	37	39	92	19	23	106	70	3.66463	2.28904	0.625552	4.70112	1.54646	4.17645	0.986435	3.75013	0.814918	3.47468	1.85049	2.19308
ENSRNOG00000000967	12	-	36512393	36555694	3191	141	108	90	92	190	142	162	166	105	1.33849	1.31483	1.95247	1.79266	0.915953	1.63927	1.6918	1.88585	1.48301	1.44929	1.68689	1.53527
ENSRNOG00000000968	12	+	10574168	10583208	3326	1322	1511	1930	1142	1900	1836	2096	2188	1519	23.1854	19.5424	21.9193	28.2922	23.5189	27.4613	26.2093	22.5806	22.9592	26.4241	23.9164	21.549
ENSRNOG00000000969	12	+	10636275	10684278	2007	0	0	0	0	0	0	0	0	0	0	0	0	0	0	0	0	0	0	0	0	0
ENSRNOG00000000973	12	+	2016058	2033112	1586	0	0	0	1	0	1	0	0	0	0	0.0287546	0	0	0	0	0	0	0.0210125	0	0.00700418	0.00958486
ENSRNOG00000000974	12	+	2046472	2050565	2031	1059	937	1410	1191	1245	1846	1635	1515	1295	25.9366	26.7431	23.0397	25.7051	22.5458	22.3452	26.8268	19.4151	30.2903	23.532	25.5107	25.2398
ENSRNOG00000000975	12	+	2054680	2068682	2070	697	724	852	786	1165	1010	1012	976	809	15.8976	17.3166	14.8783	16.2479	13.3668	16.9403	16.2919	17.8252	16.2604	15.5183	16.7925	16.0308
ENSRNOG00000000977	12	+	2069959	2097904	4065	441	348	372	380	611	575	569	532	425	4.26967	4.28002	4.81263	4.52773	2.98368	4.1628	4.68302	4.77939	4.73262	3.8914	4.73168	4.45411
ENSRNOG00000000978	12	-	11663683	11677830	799	0	0	0	0	0	0	0	0	0	0	0	0	0	0	0	0	0	0	0	0	0
ENSRNOG00000000979	12	-	36576020	36587839	1124	51	59	44	50	78	64	64	69	45	1.62854	2.02868	2.00491	2.11543	1.27129	2.54238	1.89747	2.1979	1.89756	1.97637	1.99764	1.88738
ENSRNOG00000000981	12	+	36694960	36761455	2483	837	763	740	707	1405	1734	1142	849	643	12.6051	15.5386	17.8237	14.0996	11.5817	17.8099	18.3404	21.4456	27.8492	14.497	22.5451	15.3225
ENSRNOG00000000983	12	+	11179329	11187380	2461	305	298	316	204	352	324	416	387	304	5.02476	3.78032	5.47621	5.41896	4.16997	5.86487	5.63305	4.53013	4.38748	5.15127	4.85022	4.76043
ENSRNOG00000000985	12	-	11199898	11215708	1658	546	421	509	558	831	765	779	517	501	13.4874	16.8415	15.9669	11.7908	10.9398	13.495	17.1805	17.4187	16.8725	12.0752	17.1572	15.4319
ENSRNOG00000000986	12	+	2134022	2157403	4141	0	2	5	2	3	4	2	4	1	0.00991648	0.0222354	0	0.0336032	0.0395851	0.023615	0.0162479	0.0231635	0.0324972	0.0322678	0.0239695	0.0107173
ENSRNOG00000000987	12	+	11215886	11233633	2981	337	319	424	181	321	393	461	533	390	5.35049	2.78397	5.02223	6.19469	4.64407	5.21099	5.18129	3.42894	4.41722	5.34991	4.34248	4.38556
ENSRNOG00000000988	12	-	2158389	2170504	2792	786	779	796	769	1267	992	1137	924	802	11.6846	12.5609	12.4394	11.4044	9.25881	13.5138	13.5708	14.3728	11.8407	11.3923	13.2614	12.2283
ENSRNOG00000000989	12	-	11232964	11240400	834	672	608	659	702	935	815	718	760	628	34.3352	43.0303	39.9106	35.2012	28.7654	39.5808	32.1598	39.8032	36.5062	34.5158	36.1564	39.092
ENSRNOG00000000990	12	+	11240761	11251004	1237	2882	2982	3160	3198	4365	3864	3535	3186	2902	144.487	178.512	155.87	134.382	125.609	176.783	144.188	169.216	157.615	145.591	157.006	159.623
ENSRNOG00000000991	12	-	11252296	11265865	1516	1961	1483	1536	1466	2533	2751	2177	2318	2150	57.689	44.1006	57.1571	52.6903	32.9041	47.3801	47.8543	52.9195	60.4746	44.3248	53.7494	52.9822
ENSRNOG00000000993	12	-	2172378	2174131	461	0	0	0	0	0	1	0	0	0	0	0	0	0	0	0	0	0	0.0722904	0	0.0240968	0
ENSRNOG00000000994	12	+	2180150	2191175	2118	41	30	41	55	89	119	80	90	55	1.05631	1.18426	0.855361	1.46431	0.628659	0.68604	1.25871	1.33089	1.87242	0.926337	1.48734	1.03198
ENSRNOG00000000996	12	-	11272609	11294058	1105	1119	1023	1060	997	1801	1366	1440	1232	1134	61.7513	60.8674	66.1913	56.8338	46.0832	66.3298	64.2397	76.3612	60.9413	56.4156	67.1807	62.9367
ENSRNOG00000000999	12	+	11407213	11526465	5101	815	628	837	499	826	818	1092	1020	699	8.55401	6.8462	10.834	10.5744	8.17752	9.15066	10.9477	7.87043	8.20113	9.30086	9.00642	8.74473
ENSRNOG00000001001	12	+	2201891	2204249	1220	251	20	354	300	290	131	116	331	149	7.54787	17.0379	13.8118	14.2046	14.3168	1.20634	4.81398	11.4383	5.43672	9.90924	7.22967	12.7992
ENSRNOG00000001003	12	+	2228670	2232214	1202	951	1011	1306	900	1270	1349	1456	1259	1038	35.1274	34.1467	34.9597	36.0942	35.2855	40.7381	40.3663	33.4641	37.4015	37.3726	37.0773	34.7446
ENSRNOG00000001004	12	+	36871999	37033701	8576	2902	2063	1953	1778	3714	3182	3135	3547	2901	14.4314	9.91626	15.6818	14.948	7.7565	12.2197	12.7763	14.3856	12.9684	11.6414	13.3768	13.3431
ENSRNOG00000001005	12	-	2233778	2245324	1995	1	1	1	2	0	3	5	2	1	0.0207115	0.0464407	0.0224983	0.0350918	0.0165354	0.0246611	0.084838	0	0.0509051	0.0254294	0.0452477	0.0298835
ENSRNOG00000001006	12	-	12013911	12025549	2635	0	0	8	3	11	4	4	5	1	0.0238717	0.0802901	0	0.101115	0.152468	0	0.0782262	0.204457	0.0782297	0.0845277	0.120304	0.0347206
ENSRNOG00000001007	12	+	12227010	12321172	2276	40	45	47	10	45	28	81	53	36	0.870623	0.271134	1.05081	1.08584	0.907464	1.29581	1.6048	0.847356	0.554771	1.09637	1.00231	0.730857
ENSRNOG00000001009	12	-	12322243	12330939	744	1027	1307	1349	1214	1669	1557	1321	1428	1063	68.7442	88.0193	72.1459	78.2338	69.6496	100.642	69.9865	84.0398	82.4934	82.8418	78.8399	76.3031
ENSRNOG00000001010	12	+	12374790	12402552	4267	812	787	959	711	1143	1028	1358	1327	895	28.3097	25.2138	27.9002	35.5588	24.2178	29.6406	35.1901	28.1504	26.64	29.8057	29.9935	27.1412
ENSRNOG00000001011	12	-	37038733	37047628	1609	3	7	5	8	7	9	8	8	6	0.151687	0.226748	0.0823867	0.171337	0.100919	0.210715	0.16569	0.137791	0.186409	0.16099	0.163297	0.153607
ENSRNOG00000001017	12	-	2406879	2413324	915	1	0	1	0	0	1	0	0	0	0	0	0.0482915	0	0.0354925	0	0	0	0.0364217	0.0118308	0.0121406	0.0160972
ENSRNOG00000001027	12	+	2716376	2719073	774	8	1	3	1	2	0	0	17	0	0	0.0589209	0.45671	0.756876	0.125874	0.0625767	0	0.0818405	0	0.315109	0.0272802	0.171877
ENSRNOG00000001030	15	+	58554374	58658153	4588	5568	4579	6612	3785	10426	7812	6928	5681	6061	78.7686	55.1482	78.6044	62.5457	68.6034	70.8566	73.7608	105.5	83.1763	67.3352	87.479	70.8404
ENSRNOG00000001031	12	+	12624723	12634472	702	0	0	0	0	0	0	1	0	0	0	0	0	0	0	0	0.0490064	0	0	0	0.0163355	0
ENSRNOG00000001032	12	+	12638864	12662371	2685	1452	1161	1547	1624	2167	2368	1973	1813	1605	60.1726	68.26	59.1328	57.5817	46.3039	51.827	60.5981	63.257	72.7333	51.9042	65.5295	62.5218
ENSRNOG00000001033	15	+	58170967	58201970	1914	367	294	358	292	579	373	472	367	391	8.30976	6.95746	8.47258	6.60756	6.07433	7.43977	8.21792	9.58111	6.49454	6.70722	8.09786	7.91327
ENSRNOG00000001034	12	-	2587891	2626310	2929	538	521	649	472	635	761	844	717	592	15.9056	14.2176	15.7018	16.3196	13.9212	16.6673	18.5771	13.284	16.751	15.636	16.204	15.275
ENSRNOG00000001035	12	-	37427546	37444282	2107	198	235	225	206	342	270	271	245	207	3.99631	4.45875	4.15233	4.00699	3.46797	5.40203	4.28614	5.14092	4.27052	4.29233	4.56586	4.20246
ENSRNOG00000001036	12	-	12665194	12712742	3067	8	3	3	11	24	12	29	8	6	0.0821213	0.168793	0.118941	0.0927594	0.0327816	0.0488907	0.32517	0.255765	0.134559	0.0581439	0.238498	0.123285
ENSRNOG00000001037	15	-	58153275	58171049	1490	150	154	237	141	252	198	225	222	186	5.07785	4.31562	4.44833	5.13433	5.16558	5.00597	5.0322	5.35666	4.42854	5.10196	4.93913	4.61393
ENSRNOG00000001039	12	+	37444072	37465398	1589	616	534	658	673	1010	736	725	665	668	21.5143	24.3009	21.5511	18.1441	16.9192	20.4782	19.1292	25.3278	19.4203	18.5138	21.2924	22.4554
ENSRNOG00000001040	12	-	12714394	12738641	2891	300	390	383	250	474	376	515	426	298	4.23842	3.98643	4.63497	5.13287	4.34901	6.60469	6.00072	5.24918	4.3813	5.36219	5.2104	4.28661
ENSRNOG00000001043	12	-	37453005	37468935	2343	217	222	237	200	369	288	313	244	221	3.83684	3.89285	4.09241	3.58868	3.28499	4.58918	4.45178	4.98808	4.09639	3.82095	4.51209	3.9407
ENSRNOG00000001044	12	+	12738812	12748345	1137	1469	885	1628	1693	2329	1855	2571	1718	1624	74.3084	86.8491	73.0149	66.5945	59.4717	48.2165	96.3745	82.975	69.5382	58.0942	82.9626	78.0575
ENSRNOG00000001047	12	-	2548218	2555164	1308	633	595	1076	334	497	661	959	1150	687	21.7643	11.8629	21.7836	30.8638	27.2148	22.4443	24.8895	12.2594	17.1561	26.841	18.1017	18.4703
ENSRNOG00000001048	12	+	12756452	12760838	1477	39	33	23	38	111	92	41	36	57	2.08134	1.55564	1.54693	1.11361	0.670502	1.43477	1.22648	3.15586	2.75223	1.07296	2.37819	1.72797
ENSRNOG00000001049	15	+	57891680	57894504	793	40304	37758	56811	51092	76014	62053	51666	48913	49448	2536.47	2938.26	2245.78	2125.53	2326.57	2306.16	2171.17	3035.99	2607.78	2252.76	2604.98	2573.5
ENSRNOG00000001050	12	-	12748785	12782146	2430	1001	1035	1391	827	1029	1280	1283	1607	1117	31.5532	26.1911	30.7159	38.4565	31.3705	34.8122	29.6911	22.6325	29.623	34.8798	27.3155	29.4867
ENSRNOG00000001052	15	-	57813356	57834173	1807	358	43	353	61	288	158	219	325	431	9.70225	1.53951	8.7542	6.19786	6.34416	1.15256	4.03876	5.04793	2.91394	4.56486	4.00021	6.66532
ENSRNOG00000001053	12	-	37471260	37480297	1958	4411	3654	5806	3750	5341	5753	6210	6218	4912	102.047	87.3431	99.5442	109.435	96.299	90.3878	105.692	86.3951	97.9181	98.7071	96.6683	96.3114
ENSRNOG00000001055	12	+	37490584	37528784	2417	7797	3393	7682	4633	11450	8334	9780	9234	8401	153.656	95.0031	154.912	143.078	112.175	73.893	146.543	163.061	124.882	109.715	144.829	134.524
ENSRNOG00000001056	12	-	2537275	2540668	1705	269	298	267	315	380	272	310	291	230	5.48728	8.42551	6.97139	5.88146	5.08562	8.46537	6.05897	7.05893	5.3165	6.47748	6.1448	6.96139
ENSRNOG00000001057	12	+	2534212	2535822	1208	19	3	19	13	49	43	35	19	18	0.606121	0.49078	0.69499	0.542005	0.510792	0.120284	0.965524	1.28472	1.18627	0.391027	1.1455	0.597297
ENSRNOG00000001058	12	+	2517006	2533706	1783	1609	1343	2037	1305	1934	1615	2246	1641	1704	38.8751	33.3787	39.8746	31.7157	37.102	36.482	41.9779	34.3546	30.1858	35.0999	35.5061	37.3761
ENSRNOG00000001059	12	+	12859661	12877495	5049	201	206	232	138	296	233	311	271	229	1.84495	1.24648	1.75907	1.84961	1.49224	1.97613	2.05266	1.8568	1.53791	1.77266	1.81579	1.61683
ENSRNOG00000001060	12	-	37531095	37538403	1107	1037	1153	1039	1282	1594	1330	1168	939	1108	40.7142	52.8142	41.3926	29.2304	30.4807	50.447	35.1607	45.6058	40.0392	36.7194	40.2686	44.9737
ENSRNOG00000001061	12	+	37544918	37556453	1289	352	268	347	284	498	400	439	446	374	11.8024	10.0479	12.0665	11.9234	8.74247	10.0701	11.3494	12.2365	10.3416	10.2453	11.3092	11.3056
ENSRNOG00000001062	12	-	37559770	37574750	969	549	748	689	391	561	704	773	902	635	26.6565	18.4019	25.0346	32.0774	23.0915	37.388	26.5838	18.3366	24.212	30.8523	23.0441	23.3643
ENSRNOG00000001064	12	+	37593874	37649036	5357	903	849	1322	525	899	1055	1192	1717	1061	9.45841	5.2471	8.74438	12.9669	9.40889	9.01179	8.70538	6.24006	7.70519	10.4625	7.55021	7.81663
ENSRNOG00000001065	12	-	12877559	12945192	3474	754	750	961	471	1158	974	1006	1242	866	13.3283	8.12707	12.6057	16.1935	11.8082	13.7442	12.6842	13.8768	12.2813	13.9153	12.9474	11.3537
ENSRNOG00000001066	17	+	72160735	72195509	2802	2	0	1	0	0	0	0	1	0	0	0	0.0315394	0.0122984	0.0115902	0	0	0	0	0.00796285	0	0.0105131
ENSRNOG00000001068	12	+	13090172	13111873	2078	3930	4136	5046	3305	4970	5146	5693	5511	4474	166.506	137.899	158.878	173.751	149.929	183.28	173.573	144.018	156.903	168.986	158.165	154.428
ENSRNOG00000001069	12	+	2461502	2502432	2439	718	535	623	751	1253	867	801	668	756	12.6085	14.0423	13.0078	9.43803	8.29533	10.6242	10.9442	16.2712	11.8465	9.45252	13.0206	13.2195
ENSRNOG00000001070	12	+	37668369	37677063	1226	1091	1513	1612	1479	1636	1652	1403	1688	1444	47.9104	55.0158	39.3211	47.4459	42.7004	59.7726	38.1355	42.2642	44.9057	49.973	41.7684	47.4158
ENSRNOG00000001071	12	+	4546287	4546607	321	4	3	4	1	7	4	6	5	2	0.253442	0.142071	0.550613	0.536762	0.404681	0.452658	0.622885	0.690673	0.415276	0.4647	0.576278	0.315375
ENSRNOG00000001072	12	-	4439750	4474729	3349	87	71	126	51	130	130	169	282	158	1.91909	0.694489	1.14788	2.90169	1.22184	1.02683	1.68164	1.22944	1.29363	1.71678	1.40157	1.25382
ENSRNOG00000001073	12	-	37677019	37699616	3052	175	142	182	149	254	186	210	199	158	4.6539	4.92043	5.59933	4.96565	4.27991	4.98022	5.06743	5.82532	4.48849	4.74193	5.12708	5.05788
ENSRNOG00000001074	12	+	37702404	37768957	6589	78	106	140	79	131	111	145	144	101	0.835384	0.732569	0.700806	1.009	0.924479	1.04393	0.98252	0.84365	0.75217	0.992469	0.859446	0.756253
ENSRNOG00000001079	12	-	13113237	13157666	2010	512	413	547	473	664	740	779	753	655	15.7655	12.7639	13.3867	15.3541	10.5113	11.8363	15.3608	12.444	14.5924	12.5673	14.1324	13.9721
ENSRNOG00000001080	12	-	37904379	37906521	1187	854	869	848	882	1149	919	1161	890	740	25.3591	33.8866	31.7906	25.8378	23.2008	35.4587	32.5944	30.6583	25.8016	28.1658	29.6848	30.3454
ENSRNOG00000001081	12	-	37907130	37910439	1645	106	77	82	109	141	138	132	112	88	2.17606	3.02183	2.84729	2.34622	1.61885	2.26714	2.67405	2.71477	2.79573	2.0774	2.72818	2.68173
ENSRNOG00000001082	12	+	37923528	37958363	5434	625	86	473	457	686	437	970	595	628	4.70103	3.83536	5.0822	3.77324	2.82682	0.766536	5.94859	3.99838	2.68005	2.45553	4.20901	4.53953
ENSRNOG00000001083	12	-	13192453	13210758	1791	783	725	761	727	1088	947	1037	818	777	17.6473	18.5118	19.3178	15.7389	13.799	19.6063	19.295	19.2403	17.6212	16.3814	18.7189	18.4923
ENSRNOG00000001086	12	+	37984790	38023368	2520	452	314	350	427	529	477	568	518	360	5.81106	7.72747	7.92555	7.08347	4.5105	6.03508	7.5112	6.64867	6.30811	5.87635	6.82266	7.1547
ENSRNOG00000001088	12	+	1460538	1471357	1298	123	207	105	159	239	177	138	138	147	4.60676	5.58641	4.18718	3.66371	2.62707	7.72413	3.54296	5.8318	4.54444	4.67164	4.63973	4.79345
ENSRNOG00000001090	12	-	1023531	1195591	5621	436	178	309	248	390	351	436	515	347	2.51113	2.01209	3.4274	3.15726	1.78526	1.53377	2.58485	2.19751	2.08101	2.15876	2.28779	2.65021
ENSRNOG00000001091	12	-	38024519	38053085	4340	907	553	721	630	1045	1047	975	1010	915	8.576	6.62004	9.23441	8.01952	5.39514	6.17148	7.48646	7.62616	8.03967	6.52871	7.71743	8.14349
ENSRNOG00000001092	12	+	943006	987551	3840	1	1	5	2	4	3	5	2	3	0.0317792	0.0237525	0.011507	0.017948	0.042286	0.0126131	0.0433911	0.032992	0.0260358	0.0242824	0.0341396	0.0223462
ENSRNOG00000001094	12	+	13353750	13364338	3051	87	94	117	58	82	86	118	155	83	1.1066	0.866954	1.25999	1.75068	1.24538	1.49224	1.28885	0.851238	0.939372	1.4961	1.02649	1.07785
ENSRNOG00000001098	12	+	660011	794042	7071	845	776	1006	607	1019	1022	1039	1277	964	7.50776	5.30004	7.14872	8.42534	6.25512	7.19607	6.62914	6.17922	6.52097	7.29218	6.44311	6.65217
ENSRNOG00000001099	12	+	13428685	13442286	3536	77	80	101	58	96	110	116	93	84	1.05786	0.818909	1.05337	0.992195	1.01549	1.19961	1.19679	0.941344	1.13494	1.0691	1.09102	0.976714
ENSRNOG00000001101	12	+	13508429	13632304	5278	488	403	672	333	501	588	576	710	496	4.01992	3.02578	4.2963	4.87481	4.3482	3.88903	3.82443	3.16155	3.90429	4.37068	3.63009	3.78067
ENSRNOG00000001103	12	-	14449010	15098786	6348	38	19	51	23	35	35	22	98	44	0.401572	0.23534	0.376732	0.757705	0.371608	0.206474	0.164491	0.248717	0.261702	0.445262	0.22497	0.337881
ENSRNOG00000001104	12	-	14180029	14244316	5576	279	316	475	173	328	326	563	682	405	2.95451	1.41493	2.21092	4.21481	2.76648	2.74485	3.36471	1.86308	1.94839	3.24205	2.39206	2.19345
ENSRNOG00000001106	12	-	38096034	38116919	582	764	688	831	911	1198	970	902	771	713	49.8333	71.3848	58.0046	45.6508	46.3698	57.2558	51.647	65.1948	55.5431	49.7588	57.4617	59.7409
ENSRNOG00000001107	12	-	14169139	14175945	975	72	64	76	64	93	83	115	73	86	3.58796	2.99354	3.26302	2.58009	2.53143	3.17928	3.93057	3.02105	2.83697	2.7636	3.26286	3.28151
ENSRNOG00000001108	12	-	628488	650376	1983	572	523	720	404	672	627	694	701	642	13.1694	9.29113	12.7457	12.1818	11.7914	12.7742	11.6627	10.7331	10.5372	12.2491	10.9777	11.7354
ENSRNOG00000001111	12	+	504007	544748	10344	38	47	40	39	81	71	57	46	36	0.141569	0.171944	0.162326	0.153245	0.125582	0.220071	0.183632	0.248014	0.228745	0.1663	0.22013	0.158613
ENSRNOG00000001113	12	+	14021727	14078134	2146	0	1	7	6	9	2	5	0	0	0	0.127506	0	0	0.105932	0.0225696	0.077643	0.132829	0.0310586	0.0428338	0.0805101	0.0425021
ENSRNOG00000001114	12	-	13969586	13998172	1868	456	473	734	379	566	495	555	848	526	11.4541	9.25278	10.7865	15.6436	12.7608	12.2642	9.90097	9.59664	8.831	13.5562	9.44287	10.4978
ENSRNOG00000001115	12	-	13914114	13924531	2401	6	0	5	1	2	3	2	1	2	0.0338837	0.0189941	0.110421	0.0143524	0.0676293	0	0.0277587	0.0263826	0.04164	0.0273272	0.0319271	0.0544329
ENSRNOG00000001117	12	+	13734429	13747215	4168	39	74	71	14	68	26	40	178	122	1.19065	0.153183	0.413455	1.47167	0.553207	0.85992	0.319812	0.516726	0.207887	0.961597	0.348142	0.585764
ENSRNOG00000001120	12	-	43421308	43576804	8970	1045	707	1236	551	1089	1072	1180	1678	1179	6.50817	3.40999	6.26613	7.84694	5.44712	4.64692	5.33624	4.68057	4.84806	5.98033	4.95496	5.39476
ENSRNOG00000001123	12	-	43920564	43940798	2546	409	207	271	365	676	507	422	322	401	6.40677	6.53799	7.09834	4.35827	3.45675	3.93791	5.52352	8.40945	6.63638	3.91764	6.85645	6.68104
ENSRNOG00000001124	12	+	43940929	44008685	4194	32	63	43	53	70	78	87	38	40	0.387958	0.576312	0.337142	0.312228	0.332964	0.727555	0.691278	0.528627	0.619794	0.457582	0.613233	0.433804
ENSRNOG00000001126	12	+	44046217	44138138	5072	1257	1508	1509	935	1179	1489	1572	1813	1309	18.5529	14.8573	19.3529	21.7687	17.0752	25.4492	18.2529	13.011	17.29	21.431	16.1846	17.5877
ENSRNOG00000001128	12	-	44141422	44174583	645	100	79	72	58	177	96	167	68	63	3.97314	4.10089	6.85065	3.633	3.62518	5.93228	8.62817	8.69146	4.96013	4.39682	7.42659	4.9749
ENSRNOG00000001129	12	-	44246508	44279002	1860	149	221	305	86	83	152	273	338	168	3.67409	2.10861	3.53969	6.26211	5.3253	5.75484	4.89116	1.41333	2.7234	5.78075	3.0093	3.10746
ENSRNOG00000001130	12	-	44213943	44520341	6828	480	184	757	161	379	465	414	1137	406	2.97086	1.32081	3.81537	7.04824	4.42239	1.60315	2.48179	2.15934	2.78765	4.35793	2.47626	2.70235
ENSRNOG00000001134	12	+	44931494	44941324	1608	110	138	165	146	194	184	183	167	105	5.13357	8.00276	5.84199	6.91687	6.44048	8.03359	7.32976	7.38512	7.37014	7.13031	7.36168	6.32611
ENSRNOG00000001135	12	-	44942443	44962656	1514	1726	2624	2688	975	1152	1988	2293	2794	2159	58.007	29.369	50.374	63.5942	57.6582	83.9444	50.4708	24.0994	43.7595	68.3989	39.4432	45.9167
ENSRNOG00000001136	12	+	45026886	45031145	1096	7907	8535	8741	7554	9701	8674	10501	8855	7501	278.395	314.323	318.781	278.416	259.005	377.178	319.287	280.34	263.749	304.867	287.792	303.833
ENSRNOG00000001138	12	-	45037883	45182974	2886	100	57	104	67	84	98	104	161	117	1.68469	1.0816	1.56413	1.96392	1.19556	0.97726	1.22681	0.94176	1.15608	1.37891	1.10822	1.44347
ENSRNOG00000001139	12	+	45199577	45221512	2169	892	755	1143	801	1125	1138	1356	1347	996	18.679	16.8416	18.1718	21.4005	17.1137	16.8594	20.8335	16.4275	17.4849	18.4579	18.2487	17.8974
ENSRNOG00000001141	12	+	45727112	45882548	1806	4	3	13	3	2	6	15	16	3	0.0675705	0.0757554	0.0978665	0.305294	0.233767	0.0804558	0.27678	0.0350745	0.110717	0.206506	0.140857	0.0803974
ENSRNOG00000001142	12	+	46316236	46326790	2055	1169	675	1082	874	1582	1027	1600	1064	937	18.5473	19.3959	25.1359	17.8421	17.0991	15.9091	25.946	24.3823	16.6548	16.9501	22.3277	21.0264
ENSRNOG00000001143	12	-	46334665	46494174	6825	102	62	238	54	350	238	229	275	154	0.985731	0.387515	0.709212	1.49119	1.21624	0.472531	1.20083	1.74434	1.24808	1.05999	1.39775	0.694153
ENSRNOG00000001148	12	-	46791528	46794797	1093	19054	20594	26316	20577	24798	27971	24639	24860	20524	763.827	858.563	770.296	783.786	781.911	912.587	751.216	718.581	852.843	826.095	774.214	797.562
ENSRNOG00000001149	12	-	46797954	46845080	3709	4616	3782	3739	3414	6619	6166	5976	4704	4006	53.7269	51.3335	67.2489	53.4456	40.0351	60.3953	65.6599	69.1193	67.7505	51.292	67.5099	57.4364
ENSRNOG00000001151	12	+	46868416	46876592	1641	180	169	186	169	292	267	228	186	203	5.383	5.02425	5.18488	4.17835	3.93772	5.33599	4.95303	6.02888	5.80053	4.48402	5.59415	5.19738
ENSRNOG00000001152	20	+	9586075	9626228	3065	0	0	0	0	1	0	1	0	0	0	0	0	0	0	0	0.0149504	0.0142092	0	0	0.00971985	0
ENSRNOG00000001153	12	-	46879343	46889082	568	3	0	0	0	1	0	0	0	0	0	0	0.233381	0	0	0	0	0.0557611	0	0	0.018587	0.0777935
ENSRNOG00000001156	12	-	46895447	46920952	2894	22	10	11	12	30	21	24	19	13	0.182725	0.189101	0.335905	0.226241	0.123439	0.167361	0.27636	0.328324	0.241826	0.172347	0.28217	0.23591
ENSRNOG00000001157	20	+	9643612	9701170	3978	0	0	0	0	0	0	0	0	0	0	0	0	0	0	0	0	0	0	0	0	0
ENSRNOG00000001158	20	+	9743269	9840489	3529	165	276	166	81	182	282	127	290	170	2.68133	1.43233	2.82699	3.87493	2.09033	5.18336	1.64102	2.23511	3.64401	3.71621	2.50671	2.31355
ENSRNOG00000001159	20	-	9850803	9855481	452	0	0	0	2	0	0	2	0	0	0	0.262096	0	0	0	0	0.191519	0	0	0	0.0638398	0.0873654
ENSRNOG00000001160	12	-	46987404	46989897	1087	3	2	6	5	4	10	2	2	7	0.31886	0.255346	0.148444	0.0771783	0.218201	0.108476	0.0746346	0.141869	0.37319	0.134618	0.196565	0.240883
ENSRNOG00000001161	12	+	46989951	47039542	1953	829	645	914	948	1354	1168	940	992	779	16.2251	22.1369	18.7562	17.5036	15.1985	15.996	16.0394	21.9582	19.9307	16.2327	19.3094	19.0394
ENSRNOG00000001162	20	-	9872680	9876008	568	0	0	0	0	0	0	0	0	0	0	0	0	0	0	0	0	0	0	0	0	0
ENSRNOG00000001163	12	-	47039716	47046022	1096	303	321	290	282	606	487	428	357	406	15.0685	11.7341	12.2159	11.2247	8.593	14.1856	13.0135	17.5122	14.8081	11.3344	15.1113	13.0061
ENSRNOG00000001164	20	-	9892124	9895984	462	0	0	0	1	0	0	1	0	0	0	0.0987116	0	0	0	0	0.0721306	0	0	0	0.0240435	0.0329039
ENSRNOG00000001165	20	-	9910522	9929705	2691	1	0	0	0	2	0	0	1	0	0	0	0.0164202	0.0128057	0	0	0	0.0235394	0	0.00426856	0.00784647	0.00547339
ENSRNOG00000001167	20	+	9948908	9985133	2123	2	0	3	1	1	2	5	4	1	0.0191603	0.0214813	0.0416267	0.0649272	0.0458911	0	0.0784841	0.0149186	0.0313951	0.0369394	0.0415993	0.0274228
ENSRNOG00000001169	20	+	10032641	10087688	2931	321	320	256	147	246	311	354	407	257	3.56673	2.28724	4.83928	4.78515	2.83649	5.28796	4.02485	2.65827	3.53611	4.3032	3.40641	3.56442
ENSRNOG00000001170	12	+	47024442	47027495	549	3112	2405	2972	2285	4439	3219	3889	3381	3051	226.06	189.812	250.472	212.222	175.806	212.176	236.063	256.09	195.402	200.068	229.185	222.115
ENSRNOG00000001171	12	-	47078753	47095438	1559	999	883	1253	748	1055	839	1390	1102	1127	29.4057	21.8809	28.3146	24.3586	26.1013	27.4327	29.7119	21.4331	17.9348	25.9642	23.0266	26.5337
ENSRNOG00000001172	12	+	47103314	47138128	4100	6600	8563	9799	5738	6750	9002	10869	10316	7881	78.1899	63.8244	71.1298	86.705	77.6167	101.157	88.3421	52.1434	73.1706	88.4929	71.2187	71.0481
ENSRNOG00000001173	12	+	47179664	47209784	1108	54	42	47	49	133	71	94	49	50	2.04821	2.25039	2.4029	1.70045	1.53711	2.04858	3.15457	4.24211	2.38282	1.76205	3.25983	2.23383
ENSRNOG00000001174	20	+	10123651	10216548	2262	110	121	115	114	178	208	179	162	103	1.85224	2.29838	2.14878	2.46797	1.65106	2.59088	2.63707	2.49234	3.06445	2.23663	2.73129	2.0998
ENSRNOG00000001177	12	+	47254484	47263747	1767	3620	3826	4649	2194	2993	2823	4501	4474	3360	77.3493	56.6253	90.524	87.2522	85.4438	104.873	84.8856	53.6475	53.2422	92.5229	63.9251	74.8328
ENSRNOG00000001178	12	-	47276476	47360507	2709	522	582	531	493	817	714	776	666	568	8.52889	8.29943	8.51438	8.47192	6.36565	10.4056	9.54585	9.55196	8.78356	8.4144	9.29379	8.44757
ENSRNOG00000001181	20	-	10239154	10257044	3609	411	409	395	369	481	499	572	540	412	4.6437	4.66283	5.03207	5.15613	3.55441	5.48896	5.28167	4.22122	4.60782	4.73317	4.70357	4.77953
ENSRNOG00000001182	20	+	10265806	10275304	1562	6513	4163	7782	7085	9693	7522	7179	6532	5545	220.27	315.537	281.043	219.818	246.802	196.907	233.628	299.804	244.802	221.175	259.412	272.283
ENSRNOG00000001183	12	+	47407811	47433342	3538	1	0	0	0	2	0	2	0	1	0.0114973	0	0.0124892	0	0	0	0.018838	0.0179041	0	0	0.0122473	0.00799549
ENSRNOG00000001184	20	+	10334308	10358922	4269	522	554	634	842	635	853	865	859	559	5.32646	8.99489	5.40301	6.934	4.82304	6.28547	6.7523	4.71115	6.65893	6.01417	6.04079	6.57479
ENSRNOG00000001185	12	-	47433358	47438931	1414	1037	1045	1216	1154	1579	1321	1498	1179	1123	32.306	37.2192	32.4057	28.733	27.9281	35.7949	35.304	35.3681	31.134	30.8187	33.9354	33.977
ENSRNOG00000001187	12	-	47444104	47456894	2748	42	40	36	47	71	52	66	57	29	0.429274	0.779994	0.675343	0.714784	0.425445	0.705013	0.800367	0.818316	0.63062	0.615081	0.749768	0.628204
ENSRNOG00000001189	20	-	10668411	10680283	4984	2367	609	754	768	2637	794	4800	4046	2329	19.0084	7.02738	20.9851	27.9746	4.91304	5.91825	32.0941	16.7576	5.30914	12.9353	18.0536	15.6736
ENSRNOG00000001190	12	+	47590154	47631119	3123	1094	868	1014	887	1745	1280	1532	1175	1054	13.7285	12.9527	15.4788	12.9653	10.5444	13.4618	16.3474	17.6971	13.659	12.3238	15.9012	14.0533
ENSRNOG00000001191	12	-	47638274	47653638	2784	271	174	259	183	359	354	336	281	278	4.0619	2.99773	4.30122	3.47819	3.02126	3.02715	4.02191	4.08418	4.23756	3.17553	4.11455	3.78695
ENSRNOG00000001192	12	+	47667556	47687707	1649	217	176	228	158	361	283	231	278	201	4.95825	4.36965	5.81475	5.80953	4.49026	5.16947	4.66824	6.93371	5.71936	5.15642	5.77377	5.04755
ENSRNOG00000001193	20	-	10757854	10844178	2154	19	67	20	9	29	23	21	17	21	0.400857	0.192606	0.393969	0.274905	0.304792	1.52281	0.328396	0.431017	0.359688	0.700835	0.373033	0.329144
ENSRNOG00000001194	20	+	10844266	10869821	4403	433	483	24	350	50	498	658	41	439	4.05573	3.62518	4.34541	0.320887	0.177019	5.31315	4.98011	0.359667	3.76931	1.93702	3.03636	4.00877
ENSRNOG00000001195	12	+	47698947	47737902	3211	157	62	67	87	216	161	123	162	116	1.46951	1.23563	2.16048	1.73857	0.677629	0.935202	1.27652	2.13056	1.67096	1.11713	1.69268	1.62187
ENSRNOG00000001198	12	-	47748165	47793534	1807	7	1	5	2	10	4	12	10	3	0.0675331	0.0504757	0.171172	0.190703	0.0898606	0.0268038	0.221302	0.175276	0.0737706	0.102456	0.156783	0.0963934
ENSRNOG00000001199	12	-	47138346	47142852	1439	429	468	635	552	705	628	591	638	591	16.7063	17.494	13.1731	15.2784	14.3308	15.7521	13.6864	15.517	14.5439	15.1204	14.5824	15.7911
ENSRNOG00000001201	20	-	10966331	10968432	640	786	702	560	476	893	764	658	760	651	41.3766	33.9185	54.2668	40.9214	28.4162	53.1265	34.2616	44.1927	39.7828	40.8213	39.4124	43.1873
ENSRNOG00000001203	20	+	10981998	10993280	1829	777	683	66	668	165	844	955	85	747	16.6135	16.6561	18.7715	1.60148	1.17189	18.0868	17.4001	2.85726	15.3784	6.95338	11.8786	17.347
ENSRNOG00000001204	12	-	47558590	47588335	3639	1126	957	994	727	1516	1199	1406	1513	1214	13.5703	9.11092	13.6725	14.3276	8.87078	12.7375	12.8755	13.1946	10.9804	11.9786	12.3502	12.1179
ENSRNOG00000001205	20	+	11114164	11144806	6003	607	467	833	499	707	534	856	962	687	4.65524	3.7909	4.46799	5.52234	4.50644	3.76793	4.7519	3.73019	2.96452	4.59891	3.81554	4.30471
ENSRNOG00000001210	20	+	11228844	11243205	3904	504	522	642	444	663	521	603	710	607	6.32459	5.18661	5.70443	6.26708	5.34051	6.47612	5.14718	5.37877	4.44743	6.0279	4.99113	5.73854
ENSRNOG00000001211	20	+	11244353	11252449	1276	9338	7242	11318	6794	10637	9045	11647	10773	8603	274.254	242.82	323.366	290.94	288.056	274.892	304.176	264.027	236.232	284.629	268.145	280.147
ENSRNOG00000001212	20	-	11344514	11359090	1688	1	0	0	0	0	0	2	1	0	0	0	0.026177	0.0204148	0	0	0.0394838	0	0	0.00680492	0.0131613	0.00872565
ENSRNOG00000001213	20	+	11365697	11380631	1891	0	0	0	1	0	0	0	0	0	0	0.0241167	0	0	0	0	0	0	0	0	0	0.00803891
ENSRNOG00000001214	20	+	11393877	11415882	2753	512	545	515	426	756	760	884	725	514	7.59469	7.05689	8.2178	9.07504	6.07517	9.58836	10.7006	8.69751	9.20002	8.24619	9.53271	7.62313
ENSRNOG00000001215	20	-	11417429	11424324	1786	198	212	216	190	295	253	268	285	209	4.76012	4.85157	4.89864	5.49895	3.92762	5.74921	5.00052	5.23142	4.72085	5.0586	4.98427	4.83678
ENSRNOG00000001216	20	+	11436267	11482051	4555	28	14	21	20	30	42	54	47	14	0.125024	0.20024	0.27162	0.355571	0.149723	0.148865	0.395064	0.208599	0.307286	0.218053	0.303649	0.198961
ENSRNOG00000001217	20	+	11489456	11490406	951	27	30	25	10	21	21	47	46	27	1.15488	0.479545	1.25451	1.66684	0.853723	1.5279	1.64695	0.699388	0.735902	1.34949	1.02741	0.962979
ENSRNOG00000001218	20	+	11561438	11572360	759	0	0	0	0	2	0	0	0	0	0	0	0	0	0	0	0	0.0834579	0	0	0.0278193	0
ENSRNOG00000001219	20	-	11501925	11528332	1713	1	0	2	1	1	0	1	0	1	0.0237463	0.0266227	0.0257949	0	0.0379167	0	0.0194538	0.0184894	0	0.0126389	0.0126477	0.025388
ENSRNOG00000001220	20	-	11626544	11626876	333	0	0	0	0	0	0	0	0	0	0	0	0	0	0	0	0	0	0	0	0	0
ENSRNOG00000001222	20	-	11700089	11721838	1918	3352	4228	4419	3106	4812	4473	4272	4436	3971	84.218	73.8521	77.2231	79.7002	74.8226	106.768	74.224	79.4614	77.7198	87.0969	77.1351	78.4311
ENSRNOG00000001223	20	-	11746370	11764233	2571	1402	1159	1250	973	1882	1704	1814	1954	1374	21.7389	17.2592	24.0956	26.1902	15.7894	21.8341	23.5124	23.1845	22.0876	21.2712	22.9282	21.0312
ENSRNOG00000001224	20	-	11777783	11815647	3151	112	91	110	106	165	291	216	239	125	1.61367	1.53415	1.57058	2.61376	1.13371	1.39877	2.28437	1.6585	3.0777	1.71541	2.34019	1.5728
ENSRNOG00000001225	20	+	11863082	11896774	1738	455	359	397	457	621	531	617	446	422	9.8768	11.9916	11.5679	8.84304	7.41819	10.0046	11.8303	11.3167	10.1818	8.75527	11.1096	11.1454
ENSRNOG00000001226	20	-	11928536	11929006	471	1	0	0	0	1	0	0	0	0	0	0	0.0938147	0	0	0	0	0.0672448	0	0	0.0224149	0.0312716
ENSRNOG00000001227	20	+	11972381	12101047	6441	1118	315	615	467	2093	1096	1000	807	1307	8.35934	3.34865	7.76741	4.37253	3.14033	2.39887	5.23968	10.423	5.74295	3.30391	7.1352	6.4918
ENSRNOG00000001228	20	-	12117811	12128747	2259	686	566	739	573	942	804	955	869	813	14.6395	11.5677	13.4184	13.2562	10.6239	12.1354	14.088	13.2073	11.861	12.0052	13.0521	13.2086
ENSRNOG00000001229	20	+	12225202	12332858	5007	1439	1082	1007	761	1191	1062	1001	1435	1169	9.49709	6.93134	12.6992	9.87623	6.53144	10.4666	6.66221	7.53379	7.06852	8.95807	7.08817	9.70919
ENSRNOG00000001232	20	-	12334676	12352377	2419	155	109	158	105	165	156	250	202	185	3.20499	2.03939	2.91693	2.96463	2.18533	2.24845	3.54816	2.22569	2.21415	2.46613	2.66267	2.72044
ENSRNOG00000001235	12	+	15890170	15971212	3377	1562	1465	1949	1084	1538	1643	2035	2536	1763	35.5373	24.4973	34.202	43.3057	31.3652	35.1617	33.6051	24.1387	27.133	36.6109	28.2923	31.4122
ENSRNOG00000001236	12	-	16015771	16027881	3532	268	305	290	274	409	348	525	328	296	3.40898	3.53785	3.35279	3.20015	2.66646	4.18247	4.95337	3.6676	3.28352	3.34969	3.96816	3.43321
ENSRNOG00000001237	20	+	13836030	13963003	7262	384	378	475	268	490	464	573	537	519	2.90713	1.68302	2.3365	2.54821	2.1242	2.5211	2.62942	2.13707	2.12933	2.39783	2.29861	2.30888
ENSRNOG00000001238	12	+	38274297	38294292	2065	1257	1283	1701	1162	1625	1669	1935	1525	1424	28.4922	26.0663	27.3206	25.8493	27.1722	30.5663	31.718	25.316	27.359	27.8626	28.131	27.293
ENSRNOG00000001239	20	+	13827153	13829622	608	1279	1094	1289	935	1935	1538	1372	1501	1201	80.3513	70.1323	92.952	85.0734	68.8504	87.1501	75.199	100.799	84.3013	80.358	86.7665	81.1452
ENSRNOG00000001241	12	+	15857805	16067924	2361	83	55	123	56	87	99	114	131	115	2.25333	1.23019	1.76662	2.17451	1.92413	1.28319	1.82995	1.32731	1.58924	1.79394	1.58217	1.75004
ENSRNOG00000001242	20	+	13817795	13825475	1785	180	47	138	83	227	220	156	131	139	3.1676	2.12056	4.4558	2.52901	2.51072	1.2753	2.91238	4.02779	4.10739	2.10501	3.68252	3.24799
ENSRNOG00000001243	12	+	38303624	38326502	3575	444	338	449	357	675	556	631	540	469	5.33642	4.5541	5.4878	5.20516	4.07876	4.57925	5.88187	5.98008	5.18299	4.62106	5.68165	5.12611
ENSRNOG00000001245	20	+	12429315	12629981	2052	104	71	97	98	145	116	193	115	110	2.18056	2.178	2.23948	1.93124	1.53515	1.67585	3.13431	2.23805	1.88392	1.71408	2.41876	2.19935
ENSRNOG00000001247	12	+	38345456	38452652	5784	3385	4237	5919	2083	5006	5591	5483	6926	4594	47.0355	23.9101	37.6471	60.0732	48.3824	51.6528	45.9898	39.9072	46.8978	53.3694	44.2649	36.1976
ENSRNOG00000001249	20	+	12658065	12675561	3078	2453	1991	2415	1913	3008	2761	3021	4451	2455	51.5289	45.0165	55.9288	79.1445	40.4688	49.759	51.9468	49.159	47.4782	56.4574	49.528	50.8247
ENSRNOG00000001250	12	-	16118634	16126953	2137	300	149	313	225	308	348	267	423	314	5.97693	4.80162	6.2031	6.82107	4.75661	3.37704	4.1636	4.56484	5.42695	4.9849	4.71846	5.66055
ENSRNOG00000001251	12	+	16170162	16172129	568	193	13	47	40	112	36	22	185	140	10.0261	3.2116	15.0141	11.2238	2.68724	1.10853	1.29073	6.24524	2.1122	5.00653	3.21606	9.41729
ENSRNOG00000001252	12	-	16200019	16201632	1614	223	298	271	252	271	325	311	429	233	5.87227	7.12044	6.1051	9.15947	5.45284	8.94266	6.42124	5.31796	6.7106	7.85166	6.14993	6.36594
ENSRNOG00000001253	12	-	16285733	16310190	2919	2965	2696	3412	2721	3263	3395	4101	4075	3216	44.8162	42.5113	44.883	48.1072	37.9605	44.7342	46.8185	35.4048	38.7603	43.6007	40.3279	44.0702
ENSRNOG00000001254	20	+	12773427	12801180	3695	3440	2803	3195	3078	4895	3942	4169	5337	3690	40.6224	37.9896	41.1373	49.7736	28.0811	36.742	37.5993	41.9583	35.5536	38.1989	38.3704	39.9164
ENSRNOG00000001255	12	-	38567247	38638536	4520	732	600	2079	432	818	946	1263	1944	977	8.79244	4.35868	7.1559	14.8209	14.9373	6.42935	9.31165	5.73184	6.97484	12.0625	7.33944	6.76901
ENSRNOG00000001256	12	-	40266662	40332612	3654	872	843	1144	558	1100	959	1279	1396	1115	12.4125	6.96427	10.5448	13.1654	10.1675	11.1741	11.6644	9.53462	8.74644	11.5023	9.98184	9.97387
ENSRNOG00000001258	12	+	16340922	16389497	2617	366	293	216	435	303	649	414	291	282	4.38328	7.58046	6.17972	3.83183	2.68045	5.42273	5.27179	3.66706	8.26461	3.97833	5.73449	6.04782
ENSRNOG00000001259	12	+	40018937	40219291	5092	12	17	45	21	29	8	28	16	7	0.0559195	0.188079	0.104132	0.10828	0.287	0.161702	0.183245	0.18038	0.052358	0.18566	0.138661	0.116044
ENSRNOG00000001260	12	-	16391578	16395029	862	42	43	64	58	72	76	63	71	62	2.92575	3.06853	2.15295	2.83836	2.41118	2.4161	2.43554	2.64548	2.93824	2.55522	2.67309	2.71575
ENSRNOG00000001261	20	-	12806957	12820466	1866	4	3	0	2	3	7	1	0	2	0.0435985	0.0488797	0.0947196	0	0	0.0778688	0.0178587	0.0509201	0.125017	0.0259563	0.0645985	0.0623993
ENSRNOG00000001262	20	-	13164628	13173774	1320	1	4	2	4	0	2	7	0	2	0.0616325	0.138196	0.0334748	0	0.0492055	0.146771	0.17672	0	0.0504937	0.0653255	0.0757379	0.0777678
ENSRNOG00000001265	12	+	16410083	16719824	2612	166	195	224	129	192	216	228	265	185	2.88106	2.2523	2.80819	3.49614	2.78504	3.61589	2.90886	2.32813	2.75589	3.29903	2.6643	2.64718
ENSRNOG00000001269	12	-	39864295	39882030	2375	2845	3052	3951	2734	4007	4082	4247	4073	3090	73.7636	73.171	73.7742	82.3686	75.3	86.7499	83.0567	74.4782	79.8334	81.4728	79.1228	73.5696
ENSRNOG00000001270	12	-	39822637	39850567	1186	5	16	6	11	18	17	20	34	23	0.788854	0.422978	0.186285	0.987895	0.164295	0.653415	0.561962	0.480692	0.477689	0.601868	0.506781	0.466039
ENSRNOG00000001271	2	-	54810110	54824033	6577	380	421	768	312	527	512	611	680	371	2.79056	2.63104	3.10484	4.333	4.61192	3.7705	3.76501	3.08641	3.15511	4.23848	3.33551	2.84214
ENSRNOG00000001272	20	-	12879278	12917039	6232	897	694	944	671	1076	952	1259	1198	859	5.62581	4.92687	6.3815	6.64679	4.93592	5.41193	6.75501	5.48694	5.10807	5.66488	5.78334	5.64473
ENSRNOG00000001273	12	+	16899025	16901934	793	395	527	444	527	872	820	714	471	467	23.9551	30.3073	22.0098	20.4675	18.1831	32.1878	30.0045	34.8275	34.4605	23.6128	33.0975	25.424
ENSRNOG00000001274	12	-	39690069	39699113	1159	808	851	932	805	1204	996	915	924	849	32.7347	34.7979	33.8416	30.1812	28.6894	39.0689	28.9022	36.1454	31.4621	32.6465	32.1699	33.7914
ENSRNOG00000001275	12	+	16912249	16921426	1826	3	10	3	4	15	0	4	8	3	0.0686346	0.102598	0.0745558	0.155051	0.0547957	0.272409	0.0749704	0.267202	0	0.160752	0.114057	0.0819294
ENSRNOG00000001276	20	+	12944786	13038431	9447	3482	2225	5244	2032	4215	4521	5079	4615	3996	17.2062	9.80934	16.2865	16.8343	18.0271	11.4075	17.9162	14.1313	15.9486	15.423	15.9987	14.434
ENSRNOG00000001277	12	-	16923990	16934706	2645	1392	1303	1296	742	2113	1804	1992	2123	1708	26.2673	12.7935	23.2544	27.6593	15.9124	23.8601	25.0972	25.3019	22.7296	22.4773	24.3762	20.7717
ENSRNOG00000001278	12	-	39670453	39679510	1596	422	419	505	392	532	567	529	451	466	11.877	11.2012	11.6835	9.73779	10.2758	12.7155	11.0455	10.5574	11.8395	10.9097	11.1475	11.5872
ENSRNOG00000001283	12	-	39614733	39641285	2458	658	749	775	625	855	721	951	863	645	10.6741	11.596	11.8287	12.0989	10.2395	14.7589	12.8932	11.017	9.77541	12.3658	11.2285	11.3663
ENSRNOG00000001284	12	-	17182163	17186679	2383	0	0	0	0	0	0	1	0	0	0	0	0	0	0	0	0.0139842	0	0	0	0.0046614	0
ENSRNOG00000001285	12	+	39553903	39603326	5555	27135	20236	34179	7331	16087	18226	42932	54005	20972	173.427	67.9668	243.75	378.333	225.652	199.252	290.848	103.58	123.48	267.746	172.636	161.715
ENSRNOG00000001287	12	-	17309834	17311112	1279	99	57	49	45	99	79	117	109	112	3.56206	1.60455	3.42024	2.93679	1.24418	2.15853	3.04844	2.45157	2.05844	2.11317	2.51948	2.86228
ENSRNOG00000001288	12	-	17345510	17358617	1815	830	426	639	373	794	574	1085	949	695	15.5762	9.37222	20.2066	18.018	11.4336	11.3681	19.9212	13.8555	10.5394	13.6065	14.772	15.0517
ENSRNOG00000001289	12	+	17277635	17380494	1442	211	168	147	185	260	236	275	164	186	5.24688	5.85082	6.4656	3.91918	3.31062	5.64284	6.3552	5.71068	5.45416	4.29088	5.84001	5.85443
ENSRNOG00000001293	12	-	17469112	17486157	2091	1074	1134	1163	982	1391	1565	1544	1302	1068	20.7764	21.4174	22.6956	21.4572	18.0627	26.2672	24.6068	21.0694	24.9426	21.929	23.5396	21.6298
ENSRNOG00000001294	12	+	39423596	39506890	2028	211	268	215	139	242	229	287	246	140	2.80811	3.12577	4.59734	4.18007	3.44293	6.4006	4.71602	3.77943	3.76313	4.67453	4.08619	3.5104
ENSRNOG00000001295	20	-	13130636	13142856	1484	627	224	570	506	1049	355	345	847	390	10.6902	15.5499	18.6692	19.6683	12.4738	7.31085	7.74724	22.3883	7.97216	13.151	12.7026	14.9697
ENSRNOG00000001296	12	-	39353613	39396042	3549	41	20	27	23	68	30	30	29	23	0.329546	0.369464	0.638131	0.352005	0.308856	0.341207	0.352142	0.758618	0.352158	0.334023	0.487639	0.445714
ENSRNOG00000001297	20	+	13156241	13212606	1974	165	278	158	158	310	210	247	241	169	3.48251	3.65023	3.69342	4.20714	2.59937	6.82106	4.16977	4.97386	3.54531	4.54252	4.22964	3.60872
ENSRNOG00000001298	20	+	13498926	13547508	1977	0	0	0	0	0	0	0	4	0	0	0	0	0.0720546	0	0	0	0	0	0.0240182	0	0
ENSRNOG00000001299	12	-	17488487	17522534	4077	1007	907	1241	784	1302	1295	1337	1479	961	11.9508	10.9306	13.6032	15.5813	12.3211	13.4301	13.6211	12.6069	13.1938	13.7775	13.1406	12.1615
ENSRNOG00000001300	12	-	39308025	39325673	1970	192	142	341	241	412	213	379	187	129	2.66365	5.57906	4.30652	3.27109	5.62141	3.49121	6.41113	6.62385	3.60325	4.1279	5.54608	4.18308
ENSRNOG00000001302	20	-	14265252	14282873	2485	461	259	214	254	450	335	489	328	265	4.33783	4.66141	8.19721	4.54846	2.79669	5.04809	6.55759	5.73542	4.49262	4.13108	5.59521	5.73215
ENSRNOG00000001303	20	-	14287457	14393793	5932	965	1029	1454	723	932	1157	1334	1466	1050	7.20015	5.55837	7.18816	8.51627	7.96014	8.40172	7.49405	4.97616	6.5	8.29271	6.3234	6.64889
ENSRNOG00000001304	20	-	14421141	14545772	3856	125	163	157	135	180	184	261	346	186	1.96214	1.59664	1.4324	3.09212	1.32227	2.04741	2.25562	1.47848	1.59024	2.15393	1.77478	1.66373
ENSRNOG00000001309	12	+	39253409	39302601	2136	76	48	100	41	53	73	103	125	86	1.63776	0.875372	1.57219	2.01663	1.52039	1.08841	1.60693	0.785876	1.13895	1.54181	1.17725	1.36177
ENSRNOG00000001311	20	-	14557740	14573519	1247	2	1	3	4	8	5	2	2	3	0.0978607	0.146286	0.0708688	0.0552688	0.078129	0.0388407	0.0534472	0.20319	0.133624	0.0574128	0.130087	0.105005
ENSRNOG00000001312	12	+	17734133	17755285	1367	513	589	658	575	848	856	833	632	668	22.1998	21.4238	18.5194	17.7931	17.4583	23.3071	22.6791	21.9429	23.3063	19.5195	22.6428	20.7143
ENSRNOG00000001313	20	-	14593819	14620019	2462	2	3	10	1	18	9	11	6	4	0.0660884	0.0185235	0.035895	0.0839808	0.131907	0.0590184	0.14889	0.23156	0.121825	0.0916355	0.167425	0.0401689
ENSRNOG00000001314	12	-	17913767	17972737	2967	672	671	701	1028	734	817	783	995	629	8.62356	15.801	10.0079	11.5564	7.67287	10.9537	8.7944	7.83534	9.17669	10.061	8.60214	11.4775
ENSRNOG00000001315	20	+	14577166	14653038	1728	0	0	0	0	3	0	0	0	0	0	0	0	0	0	0	0	0.0649466	0	0	0.0216489	0
ENSRNOG00000001316	12	+	39209129	39242690	2433	4412	6167	6720	3906	4600	5780	6049	6096	5016	83.8627	73.215	80.1281	86.3415	89.6984	122.768	82.8521	59.8818	79.1712	99.6027	73.9684	79.0686
ENSRNOG00000001317	12	+	18152659	18167517	4648	439	547	513	415	725	657	636	639	531	4.69559	4.11434	4.21695	4.78696	3.62174	5.75948	4.60745	4.99183	4.7598	4.72273	4.78636	4.34229
ENSRNOG00000001323	12	-	18464781	18487178	3225	156	176	231	154	227	248	240	241	213	2.6866	2.17772	2.1374	2.57516	2.32616	2.64324	2.47995	2.22934	2.56273	2.51485	2.42401	2.33391
ENSRNOG00000001324	12	-	18521401	18526250	1548	44	10	17	40	56	39	51	17	32	0.840877	1.17842	1.25595	0.378438	0.356644	0.312884	1.0979	1.14577	0.839605	0.349322	1.02776	1.09175
ENSRNOG00000001325	12	-	18534767	18540166	1403	370	272	213	376	722	482	553	301	456	13.2209	12.2219	11.6529	7.39308	4.93037	9.38999	13.135	16.2989	11.4491	7.23781	13.6277	12.3653
ENSRNOG00000001329	12	-	19166239	19167015	777	11	5	12	6	11	9	13	11	12	0.628223	0.35216	0.625552	0.487852	0.501554	0.311676	0.55755	0.448385	0.386014	0.433694	0.463983	0.535312
ENSRNOG00000001331	12	-	39164290	39185168	1960	144	140	196	162	281	235	268	252	200	4.15076	3.76937	3.24637	4.43059	3.24756	3.4596	4.5566	4.54077	3.9957	3.71258	4.36436	3.72217
ENSRNOG00000001333	12	+	19196611	19202647	1246	0	1	0	0	0	1	1	1	1	0.0326464	0	0	0.0276566	0	0.0388719	0.0267451	0	0.0267463	0.0221762	0.0178305	0.0108821
ENSRNOG00000001335	12	+	19231092	19247387	3137	115	116	211	47	108	93	161	232	110	1.42637	0.683272	1.61985	2.54853	2.18437	1.79101	1.7103	1.09041	0.987984	2.17464	1.2629	1.24316
ENSRNOG00000001336	12	-	38981927	38995570	1122	2114	1249	1668	2532	3542	3901	2808	2024	2206	79.9772	102.916	83.2538	62.1633	48.2793	53.9167	83.4	99.9851	115.868	54.7864	99.7511	88.7155
ENSRNOG00000001337	12	-	38845621	38869346	5949	249	242	401	201	372	390	493	625	339	2.31798	1.54086	1.84947	3.62037	2.18906	1.97027	2.76163	1.98052	2.18475	2.59323	2.30896	1.90277
ENSRNOG00000001338	12	+	38828444	38839969	1535	447	119	202	102	344	426	444	279	509	13.4885	3.03041	12.8674	6.26343	4.27366	3.75485	9.6391	7.09789	9.24874	4.76398	8.66191	9.79543
ENSRNOG00000001339	12	-	38786540	38805121	1343	429	490	599	409	601	634	609	682	538	16.2952	13.8886	14.1147	17.4995	14.4847	17.6715	15.1113	14.1735	15.7324	16.5519	15.0058	14.7662
ENSRNOG00000001341	12	-	19288403	19294888	1317	34	26	47	32	44	48	67	72	37	1.1428	1.10809	1.14074	1.88392	1.15896	0.956184	1.69532	1.05815	1.21461	1.33302	1.32269	1.13054
ENSRNOG00000001342	12	-	38709595	38782010	3888	60	161	186	107	210	99	171	98	60	0.627738	1.25507	0.681894	0.868593	1.55362	2.00564	1.46565	1.71069	0.848575	1.47595	1.34164	0.8549
ENSRNOG00000001344	12	+	40466495	40498752	1876	7694	15189	10248	7922	12021	12763	11328	12035	9044	196.102	192.58	181.222	221.07	177.404	392.148	201.225	202.949	226.726	263.541	210.3	189.968
ENSRNOG00000001345	12	+	40510378	40529338	1682	1329	1153	1377	1441	1737	1856	1770	1522	1308	35.5181	43.8695	39.2017	35.0122	29.8524	37.2796	39.3752	36.7255	41.2903	34.0481	39.1303	39.5297
ENSRNOG00000001346	12	+	19303387	19306226	1173	1718	1632	1975	2002	2908	2303	2100	1948	1797	62.3166	77.8352	64.7168	57.2279	54.6797	67.387	59.66	78.5192	65.4301	59.7649	67.8697	68.2895
ENSRNOG00000001347	12	+	40533632	40536620	2955	91	127	148	73	196	141	247	153	93	1.2802	1.12661	1.36074	1.78423	1.62653	2.08161	2.78549	2.10077	1.59017	1.83079	2.15881	1.25585
ENSRNOG00000001348	12	+	40619377	40625883	1091	357	338	278	396	589	438	373	385	388	16.844	19.2737	16.8353	14.1592	9.63524	17.4715	13.2657	19.9093	15.5782	13.7553	16.251	17.651
ENSRNOG00000001349	12	-	19306607	19314016	2484	694	896	832	687	920	946	923	910	701	11.4794	12.6129	12.3452	12.6243	10.8775	17.4707	12.3826	11.7305	12.6917	13.6575	12.2683	12.1459
ENSRNOG00000001350	12	-	40628005	40680397	3140	427	532	755	301	494	500	659	1124	558	7.49851	4.53486	6.23314	12.7959	8.10013	8.51242	7.25496	5.16885	5.50477	9.80281	5.97619	6.08884
ENSRNOG00000001351	12	+	40695520	40709462	2498	1579	1600	1169	1014	1809	1470	1767	1478	1411	23.1248	18.6314	28.1107	20.5206	15.2957	31.2228	23.7245	23.0843	19.7377	22.3464	22.1822	23.289
ENSRNOG00000001352	12	-	40713841	40822159	12776	784	675	1388	1584	2178	1128	1615	1235	1185	3.77291	5.65419	2.71152	3.33111	3.52819	2.55896	4.2125	5.39936	2.94236	3.13942	4.18474	4.04621
ENSRNOG00000001353	12	+	19314251	19320142	1362	157	103	130	139	228	175	189	194	147	4.39029	4.65423	5.09348	4.90842	3.09973	3.66281	4.62431	5.30197	4.28196	3.89032	4.73608	4.71267
ENSRNOG00000001355	12	-	19320271	19328637	2093	829	894	1083	697	1024	1170	1123	1132	953	18.5215	15.1871	17.5016	18.6378	16.8042	20.6882	17.8802	15.4957	18.6294	18.71	17.3351	17.0701
ENSRNOG00000001357	12	+	19335841	19337102	1262	179	162	169	169	201	175	220	199	166	5.3506	6.10713	6.26737	5.43388	4.34895	6.21741	5.80932	5.04448	4.62126	5.33342	5.15835	5.90837
ENSRNOG00000001360	12	+	19599834	19630780	4241	0	1	0	1	1	2	0	1	1	0.00968049	0.0108531	0	0.00820088	0	0.0115265	0	0.00753743	0.0158619	0.0065758	0.00779978	0.00684453
ENSRNOG00000001367	12	-	19593041	19599374	2611	54	69	27	66	88	72	73	44	71	1.10613	1.15278	0.913858	0.580714	0.335826	1.27996	0.931704	1.06747	0.918982	0.732167	0.972718	1.05759
ENSRNOG00000001368	12	+	41073824	41148490	2657	0	0	3	1	3	7	6	1	0	0	0.017164	0	0.0129696	0.036668	0	0.0752526	0.035761	0.0877987	0.0165458	0.0662707	0.00572133
ENSRNOG00000001369	12	+	41200718	41211909	1958	83	60	261	117	513	254	444	160	126	3.46074	3.60281	2.47637	3.7229	5.72325	1.96223	9.99056	10.9709	5.71558	3.80279	8.89234	3.17997
ENSRNOG00000001374	12	-	41416218	41448668	3238	31	21	16	17	33	67	18	15	26	0.326625	0.239432	0.423035	0.159636	0.160472	0.314121	0.18525	0.322787	0.689572	0.21141	0.399203	0.329698
ENSRNOG00000001375	12	-	19583110	19592000	2207	14	6	30	26	28	28	28	57	18	0.33176	0.537256	0.280296	0.889998	0.441445	0.131675	0.422783	0.401823	0.422802	0.487706	0.415803	0.383104
ENSRNOG00000001376	7	+	141973553	141981432	1777	1652	2503	2715	1314	2811	3211	3108	3148	2663	60.9589	33.7224	41.0785	61.047	49.6181	68.2225	58.2848	50.1017	60.2191	59.6292	56.2019	45.2532
ENSRNOG00000001377	12	-	41470557	41485122	3252	697	629	756	551	781	749	915	1081	754	9.43136	7.727	9.47052	11.4549	7.54968	9.36815	9.37632	7.60641	7.67561	9.45758	8.21945	8.87629
ENSRNOG00000001378	12	-	41490801	41497610	1374	4	2	2	1	7	0	2	3	1	0.0296051	0.0331912	0.128637	0.0752404	0.0472716	0.0705013	0.0485071	0.161358	0	0.0643378	0.0699551	0.063811
ENSRNOG00000001379	12	+	18678594	18709397	1652	2	1	7	6	5	1	8	6	2	0.0526228	0.176991	0.0571626	0.133739	0.147044	0.0313288	0.172442	0.102433	0.0215562	0.104037	0.0988103	0.0955922
ENSRNOG00000001383	12	-	41566981	41590244	2665	288	225	216	249	422	383	387	392	281	4.28906	4.26101	4.77515	5.0688	2.63217	4.08921	4.83922	5.01527	4.78942	3.93006	4.88131	4.44174
ENSRNOG00000001385	12	+	41600005	41619186	2190	1326	1368	1472	1443	1920	1680	1975	1932	1517	28.177	30.0492	26.7541	30.4004	21.8284	30.2549	30.0528	27.7675	25.565	27.4946	27.7951	28.3268
ENSRNOG00000001387	12	+	21981755	21986473	3103	0	0	1	1	4	1	2	1	0	0	0.014697	0	0.0111054	0.0104659	0	0.0214788	0.040828	0.0107399	0.00719043	0.0243489	0.004899
ENSRNOG00000001388	12	-	41620393	41627741	1310	17	10	7	10	17	13	13	6	16	0.543271	0.380674	0.627023	0.172588	0.189757	0.404294	0.361617	0.44944	0.361633	0.255546	0.390896	0.51699
ENSRNOG00000001389	12	+	22122953	22125091	1969	49	64	120	78	82	134	108	149	72	1.48744	1.80659	1.09962	2.6077	1.97921	1.5743	1.82785	1.31901	2.26799	2.05374	1.80495	1.46455
ENSRNOG00000001391	12	+	41636994	41647205	1378	14	9	14	11	10	19	19	11	3	0.0885575	0.364044	0.448922	0.275081	0.329941	0.316335	0.45948	0.229842	0.4595	0.307119	0.382941	0.300508
ENSRNOG00000001392	12	-	41663000	41671437	1890	0	0	0	0	1	0	0	0	0	0	0	0	0	0	0	0	0.0167578	0	0	0.00558594	0
ENSRNOG00000001396	12	+	22165486	22169241	1003	177	221	218	180	294	279	243	234	187	7.58393	8.1843	7.79766	8.03955	7.05851	10.672	8.0736	9.2838	9.27011	8.59001	8.87584	7.85529
ENSRNOG00000001397	12	-	41907740	41993957	4295	278	290	322	135	216	262	369	415	319	3.02121	1.43344	2.86005	3.32967	2.43473	3.27031	2.86302	1.59283	2.03292	3.01157	2.16292	2.43823
ENSRNOG00000001399	12	+	42097626	42148146	3503	0	0	0	0	0	0	0	0	0	0	0	0	0	0	0	0	0	0	0	0	0
ENSRNOG00000001402	12	-	22127393	22138382	3059	834	742	1056	1078	1076	1304	1459	1133	946	12.5795	16.0712	12.047	12.7634	11.2109	11.7484	15.8942	11.1407	14.2063	11.9076	13.747	13.5659
ENSRNOG00000001404	12	+	22082057	22118220	2742	306	238	358	189	444	353	390	470	313	5.58422	3.78039	5.93032	7.10362	5.09924	5.05587	5.70022	6.16776	5.15966	5.75291	5.67588	5.09831
ENSRNOG00000001407	12	-	22177382	22194299	3009	5	3	8	10	15	8	8	9	5	0.0680908	0.152677	0.073965	0.10383	0.0869785	0.0486452	0.0892517	0.159051	0.0892558	0.079818	0.112519	0.0982444
ENSRNOG00000001408	12	-	22194618	22211080	1905	0	0	2	0	1	10	4	2	0	0	0	0	0.0400466	0.0377404	0	0.0774535	0.0184034	0.193642	0.025929	0.0964998	0
ENSRNOG00000001409	12	+	22229079	22234096	1624	3110	3073	2642	2776	4531	3696	4146	3587	3268	81.8558	77.9549	84.6186	76.1136	52.8329	91.6496	85.0756	88.3665	75.8451	73.532	83.0957	81.4765
ENSRNOG00000001410	12	-	22236165	22245100	3939	1092	854	1208	995	1500	1337	1837	1291	1091	11.2666	11.5199	12.2498	11.2942	9.95952	10.5009	15.5412	12.061	11.3117	10.5849	12.9713	11.6787
ENSRNOG00000001412	12	+	22274828	22278266	1376	1	3	0	0	1	0	1	0	0	0	0	0.0321124	0	0	0.105598	0.0242183	0.0230177	0	0.0351994	0.0157453	0.0107041
ENSRNOG00000001414	12	+	22641104	22651482	3063	2135	139	328	99	1334	184	1633	1418	1665	22.1116	1.474	30.7994	15.9531	3.47764	2.19797	17.7665	13.7939	2.00195	7.20958	11.1874	18.1284
ENSRNOG00000001415	12	+	22665112	22676075	1344	571	617	627	493	698	651	644	764	612	18.5228	16.7285	18.7728	19.5889	15.1505	22.2351	15.9679	16.4489	16.1422	18.9915	16.1863	18.008
ENSRNOG00000001416	12	-	22677607	22680630	2638	2	0	4	1	3	4	5	5	1	0.0154198	0.0172876	0.0335002	0.0653148	0.0492428	0	0.0631622	0.0360185	0.050532	0.0381859	0.0499042	0.0220692
ENSRNOG00000001417	12	-	22716423	22726982	2750	731	489	569	553	962	739	808	725	738	10.9163	9.1707	11.7456	9.08494	6.7195	8.61252	9.7913	11.0795	8.95557	8.13899	9.94214	10.6109
ENSRNOG00000001418	12	+	22726643	22732943	983	490	556	736	654	1165	865	711	752	703	30.4864	31.7969	23.0826	27.6269	25.4819	28.7095	25.2597	39.3371	30.7323	27.2728	31.7764	28.4553
ENSRNOG00000001419	12	-	22738195	22748860	2011	46	18	20	18	13	21	45	15	33	0.667506	0.408198	1.01074	0.257037	0.32298	0.433525	0.745697	0.204744	0.348008	0.337847	0.432816	0.69548
ENSRNOG00000001420	12	-	22750485	22765308	1187	4397	4312	5097	5316	6786	5994	5200	4346	4782	224.878	280.272	224.612	173.137	191.362	241.444	200.331	248.472	230.931	201.981	226.578	243.254
ENSRNOG00000001422	12	+	22835019	22980603	2176	4	1	7	0	2	1	4	1	2	0.0464885	0	0.100998	0.0196915	0.129902	0.0276768	0.07617	0.0361969	0.0190434	0.0590902	0.0438034	0.0491622
ENSRNOG00000001424	12	+	23151180	23445074	4512	281	313	771	118	220	397	580	870	367	3.30865	1.19268	2.75188	6.64457	5.54936	3.35992	4.28372	1.5443	2.93226	5.18462	2.92009	2.41773
ENSRNOG00000001425	12	+	23473270	23501036	2806	1027	341	485	189	333	656	516	387	499	7.2338	3.07174	16.1724	4.7527	5.61321	5.88601	6.12807	3.75869	7.79108	5.4173	5.89261	8.82598
ENSRNOG00000001426	12	+	23514981	23535968	4077	441	549	549	573	945	675	538	539	602	6.00633	6.4095	4.77958	4.5558	4.3731	6.52207	4.39747	7.34126	5.51753	5.15032	5.75209	5.7318
ENSRNOG00000001427	12	+	23544287	23564569	4210	77	101	76	61	109	145	115	141	94	0.908237	0.660781	0.808166	1.15413	0.586258	1.16197	0.910285	0.820019	1.1478	0.96745	0.959369	0.792395
ENSRNOG00000001428	12	-	23568094	23574125	1905	132	128	121	108	124	144	169	163	132	2.81859	2.58547	3.06176	2.94856	2.06276	3.25438	2.95633	2.06161	2.51912	2.75523	2.51235	2.82194
ENSRNOG00000001429	12	+	23574187	23587276	2219	307	276	262	324	422	427	436	350	273	5.00448	6.65883	6.11326	5.43535	3.83443	6.02429	6.54773	6.0233	6.41286	5.09802	6.32797	5.92552
ENSRNOG00000001430	12	-	23587222	23592774	728	1034	1020	1277	1259	1706	1537	1304	1277	1045	58.39	78.8687	62.7597	60.4472	56.9661	67.8614	59.6909	74.221	70.3597	61.7582	68.0905	66.6728
ENSRNOG00000001431	12	-	23596981	23624316	2802	2658	2432	2127	1995	3062	4162	3111	3047	1892	30.3238	35.8477	46.2759	41.3711	27.2166	46.4115	40.8479	38.2114	54.6502	38.3331	44.5699	37.4825
ENSRNOG00000001432	12	-	23687966	23727564	2665	403	362	381	319	498	426	485	462	412	6.42357	5.57605	6.82531	6.10217	4.74251	6.7203	6.19483	6.04553	5.44148	5.85499	5.89395	6.27498
ENSRNOG00000001434	12	-	23735223	23742190	1322	0	0	0	0	0	0	1	0	0	0	0	0	0	0	0	0.0252075	0	0	0	0.00840251	0
ENSRNOG00000001435	12	+	23752844	23762877	1761	418	391	530	414	428	572	471	642	559	12.9124	10.7214	10.4884	12.563	9.77403	10.754	8.91299	7.69775	10.8248	11.0303	9.14517	11.374
ENSRNOG00000001436	12	+	23789638	23817883	3410	10387	10646	13441	7915	10101	11373	12918	15366	11655	189.109	143.981	183.074	211.214	174.114	205.677	171.713	127.611	151.183	197.002	150.169	172.055
ENSRNOG00000001439	12	-	23855400	23925741	3549	18	27	24	17	41	37	87	48	28	0.320926	0.21845	0.224108	0.466071	0.219615	0.368478	0.816912	0.365896	0.347438	0.351388	0.510082	0.254495
ENSRNOG00000001440	12	-	23941448	23954431	1319	19011	14509	27509	14978	23550	18140	22425	19324	18620	574.233	517.868	636.872	504.858	677.31	532.778	566.565	565.491	458.325	571.649	530.127	576.324
ENSRNOG00000001441	12	+	23989596	23998254	1555	893	627	757	553	863	799	858	891	846	22.1306	16.2183	25.3754	19.7453	15.8097	19.5295	18.3873	17.5776	17.1237	18.3615	17.6962	21.2414
ENSRNOG00000001442	12	-	23998411	24046814	2438	1449	645	1104	688	1389	1057	1471	1558	1410	23.5255	12.8696	26.2619	22.0217	14.7059	12.8139	20.1067	18.0446	14.4485	16.5138	17.5333	20.8857
ENSRNOG00000001443	12	-	24092004	24102084	1322	175	169	188	133	171	170	235	271	244	7.50778	4.58807	5.84922	7.06406	4.61832	6.19169	5.92377	4.09679	4.28547	5.95802	4.76868	5.98169
ENSRNOG00000001444	12	+	24158766	24161869	511	1	0	0	0	0	0	0	0	0	0	0	0.0864711	0	0	0	0	0	0	0	0	0.0288237
ENSRNOG00000001448	12	+	24180937	24315373	7376	808	703	814	616	1004	811	1102	1022	919	5.06813	3.80864	4.84041	4.77471	3.58394	4.61624	4.97877	4.31114	3.66422	4.32496	4.31804	4.57239
ENSRNOG00000001449	12	+	24324590	24341938	5506	567	462	534	410	921	687	775	649	646	4.77254	3.39592	4.55028	4.06186	3.14965	4.06406	4.69059	5.29789	4.15817	3.75852	4.71555	4.23958
ENSRNOG00000001450	12	-	24341928	24346918	1572	279	215	272	317	476	317	416	304	285	7.37472	9.19638	7.8423	6.66404	5.61919	6.6243	8.81866	9.59034	6.72029	6.30251	8.37643	8.1378
ENSRNOG00000001451	12	+	24367199	24438019	1423	0	0	0	1	0	0	0	0	0	0	0.0320483	0	0	0	0	0	0	0	0	0	0.0106828
ENSRNOG00000001452	12	+	24473981	24476295	2315	621	1028	660	211	484	424	1283	1070	443	7.78406	4.15663	11.8531	15.9276	9.25871	21.5078	18.4687	6.62177	6.10374	15.5647	10.3981	7.93127
ENSRNOG00000001453	12	-	24478898	24537313	6833	2157	1570	1674	1392	3467	2544	2677	2484	2440	14.5255	9.29048	13.9486	12.5273	7.95612	11.1286	13.0557	16.0702	12.4076	10.5373	13.8445	12.5882
ENSRNOG00000001454	12	+	25093149	25109799	2414	2795	2512	3403	2039	3169	3175	3811	3699	2884	69.4575	55.0551	73.1213	75.4695	65.4319	72.0351	75.1919	59.4254	62.6463	70.9788	65.7545	65.878
ENSRNOG00000001455	17	+	18151982	18335019	6733	1787	1842	2571	896	1711	1768	2591	3295	2361	14.264	6.06889	11.7276	16.8641	12.4008	13.2506	12.8239	8.04861	8.75095	14.1718	9.87449	10.6868
ENSRNOG00000001456	17	+	18358712	18411368	6206	1260	1162	1583	696	1344	1292	1627	2028	1538	10.0809	5.11455	8.9712	11.2609	8.28374	9.06877	8.7365	6.8591	6.93797	9.5378	7.51119	8.05554
ENSRNOG00000001457	12	-	25130377	25143480	1526	235	230	308	233	264	346	283	275	231	6.15759	6.96324	6.80464	6.21005	6.55471	7.30007	6.18007	5.47935	7.55619	6.68828	6.4052	6.64182
ENSRNOG00000001465	8	-	69449801	69466618	1581	291	296	683	96	180	269	471	783	353	9.08231	2.76917	8.13304	17.0666	14.0296	9.06805	9.92775	3.60595	5.67025	13.3881	6.40132	6.66151
ENSRNOG00000001466	1	+	258210344	258252448	1467	0	0	0	0	0	0	0	0	0	0	0	0	0	0	0	0	0	0	0	0	0
ENSRNOG00000001469	12	+	24978483	25021863	3395	1740	677	1506	831	1452	1586	1149	2015	1970	26.6051	12.5822	25.5262	23.0535	16.2378	10.8865	12.7124	15.2683	17.5481	16.7259	15.1763	21.5712
ENSRNOG00000001470	12	+	25036605	25070539	3290	274	132	100	81	315	204	186	235	239	2.96943	1.12828	3.69797	2.47347	0.991925	1.95276	1.8932	3.04727	2.0765	1.80605	2.33899	2.59856
ENSRNOG00000001474	12	+	24803686	24808288	856	8	9	3	9	21	20	4	8	11	0.522724	0.479489	0.41296	0.322057	0.113816	0.50924	0.155721	0.777007	0.778642	0.315038	0.570457	0.471724
ENSRNOG00000001476	12	+	24761210	24763005	1796	4	9	1	2	6	6	9	1	1	0.0226489	0.0507848	0.0984114	0.0191871	0.0180822	0.242711	0.166993	0.105809	0.111334	0.0933269	0.128045	0.0572817
ENSRNOG00000001478	12	+	25264192	25371001	3787	74	106	61	67	154	94	114	191	60	0.752589	0.942189	1.00827	2.02957	0.610858	1.58312	1.17144	1.50402	0.965967	1.40785	1.21381	0.901016
ENSRNOG00000001479	12	+	25411207	25488156	4695	2169	2028	2673	1826	2563	2684	3252	3252	2073	50.1333	49.5091	56.9804	66.6256	51.6096	58.3977	64.4297	48.2616	53.1787	58.8776	55.29	52.2076
ENSRNOG00000001480	12	+	25497104	25506300	2758	509	484	872	213	502	371	839	963	390	8.59382	5.26209	12.1837	17.9768	15.3406	12.6989	15.1458	8.61294	6.69767	15.3388	10.1521	8.67986
ENSRNOG00000001482	12	-	25509653	25546200	2943	152	149	190	124	233	176	207	178	210	6.66323	4.41107	5.23899	4.78463	4.81308	5.62927	5.38077	5.75635	4.57516	5.07566	5.23743	5.43776
ENSRNOG00000001483	12	+	25561777	25592342	2524	852	946	1034	832	1028	1158	1192	1041	904	14.5691	15.0329	14.9156	14.2127	13.3042	18.1533	15.738	12.8998	15.2898	15.2234	14.6425	14.8392
ENSRNOG00000001484	12	-	25601404	25638797	1239	43	56	114	21	38	40	79	212	84	2.75779	0.772962	1.53352	5.89632	2.98807	2.18913	2.1248	0.971386	1.0759	3.69117	1.39069	1.68809
ENSRNOG00000001488	1	-	57470632	57489727	1068	4982	5829	5292	6553	9440	7933	6331	5325	5373	204.644	279.82	206.122	171.817	160.918	264.348	197.544	279.95	247.541	199.028	241.678	230.195
ENSRNOG00000001489	1	+	57491643	57508449	1867	167	199	224	126	260	270	270	224	251	5.46868	3.07777	3.95243	4.13448	3.89638	5.16253	4.81927	4.41071	4.81949	4.39779	4.68316	4.16629
ENSRNOG00000001490	1	-	57512968	57518458	1134	449	448	455	553	745	545	569	484	425	15.2451	22.2394	17.4954	14.7078	13.0303	19.1346	16.721	20.8076	16.0164	15.6243	17.8483	18.3266
ENSRNOG00000001492	1	+	78025995	78060111	3109	20	25	24	17	46	31	77	26	12	0.159833	0.253857	0.289369	0.293374	0.255211	0.396483	0.840202	0.477055	0.338278	0.315023	0.551845	0.234353
ENSRNOG00000001493	1	+	78015722	78023676	1903	530	472	562	465	658	581	626	523	513	10.9656	11.1436	12.3063	9.47065	9.5908	12.0132	10.9622	10.9513	10.1746	10.3582	10.696	11.4718
ENSRNOG00000001494	1	+	77994203	78012845	1537	2782	3747	3818	2434	3815	4425	3731	3576	3124	82.6781	72.2199	79.9788	80.1753	80.6714	118.077	80.8934	78.614	95.9447	92.9744	85.1507	78.2923
ENSRNOG00000001499	1	-	83991578	83993270	570	7	3	5	5	30	5	4	8	11	0.785003	0.400042	0.542644	0.483651	0.284874	0.254918	0.233855	1.66696	0.292332	0.341147	0.73105	0.575896
ENSRNOG00000001500	1	-	83979298	83990588	1119	266	198	288	256	468	354	385	315	305	11.0872	10.4333	10.5037	9.70057	8.35833	8.57016	11.4655	13.2463	10.5428	8.87636	11.7515	10.6747
ENSRNOG00000001501	1	-	83999671	84008293	1145	225	167	177	186	299	278	339	200	233	8.27759	7.40828	8.68298	6.01923	5.02025	7.06423	9.86634	8.27075	8.09135	6.03457	8.74281	8.12295
ENSRNOG00000001506	X	+	105134498	105145345	1944	9	6	15	11	29	12	5	13	2	0.0418492	0.258052	0.204568	0.230443	0.250583	0.149489	0.0857108	0.472478	0.205715	0.210172	0.254635	0.168156
ENSRNOG00000001510	3	+	59587569	59588023	453	0	0	0	0	0	1	0	0	0	0	0	0	0	0	0	0	0	0.073567	0	0.0245223	0
ENSRNOG00000001512	10	-	44658634	44659707	1074	0	0	0	0	0	0	0	0	0	0	0	0	0	0	0	0	0	0	0	0	0
ENSRNOG00000001514	3	+	59153280	59163913	2330	16	13	12	15	24	23	14	19	15	0.261872	0.293593	0.303428	0.281005	0.167256	0.270235	0.200232	0.326238	0.328968	0.239499	0.285146	0.286298
ENSRNOG00000001515	3	+	58965552	59067369	1592	1397	2023	5040	289	615	867	2110	5012	2042	52.1754	8.27875	38.7744	108.489	102.812	61.547	44.1673	12.2352	18.1492	90.9493	24.8506	33.0762
ENSRNOG00000001516	3	+	58632476	58924038	3033	257	310	586	152	257	381	531	595	340	4.55995	2.2855	3.74414	6.76023	6.27455	4.95043	5.83423	2.68374	4.18634	5.99507	4.23477	3.52986
ENSRNOG00000001517	3	+	58530870	58558027	1579	491	624	780	259	373	461	752	943	472	12.1594	7.48045	13.7401	20.58	16.0424	19.1406	15.8708	7.4818	9.72972	18.5877	11.0274	11.1267
ENSRNOG00000001518	3	+	58443101	58515124	5964	893	884	954	535	1128	788	1579	1655	927	6.3226	4.09097	6.61615	9.56262	5.19479	7.17908	8.8228	5.99033	4.40322	7.31216	6.40545	5.67657
ENSRNOG00000001519	3	-	58180088	58181971	999	0	1	0	0	0	0	1	1	1	0.0407181	0	0	0.0344946	0	0.0484829	0.0333577	0	0	0.0276592	0.0111192	0.0135727
ENSRNOG00000001520	3	+	58164931	58169521	2757	0	1	5	3	4	3	3	4	5	0.0737712	0.0496243	0	0.0499965	0.0588966	0.0175678	0.0362615	0.0459518	0.0362632	0.0421537	0.0394922	0.0411318
ENSRNOG00000001524	3	+	58022238	58070068	1638	613	665	847	484	737	642	788	690	663	16.4647	13.4754	16.5363	14.5162	16.7929	19.6635	16.0315	14.2506	13.0618	16.9909	14.448	15.4921
ENSRNOG00000001525	11	-	64286694	64421248	3618	14	13	15	12	39	17	14	16	4	0.0449723	0.15126	0.170982	0.152394	0.134642	0.174032	0.12895	0.341409	0.156589	0.153689	0.208983	0.122405
ENSRNOG00000001527	11	-	64827635	64855353	4433	22	8	8	14	37	31	11	11	14	0.208755	0.234042	0.356344	0.138952	0.0952364	0.142036	0.134372	0.429573	0.378703	0.125408	0.314216	0.266381
ENSRNOG00000001528	11	+	58624198	58717914	1481	138	42	84	70	150	123	91	223	124	3.40581	2.15553	4.11733	5.1888	1.84197	1.37356	2.04761	3.20786	2.76778	2.80144	2.67442	3.22622
ENSRNOG00000001531	14	-	115383910	115391652	1206	63	70	83	59	107	88	87	112	78	2.63088	2.23108	2.30826	3.20028	2.23505	2.81128	2.404	2.81006	2.43174	2.74887	2.5486	2.39007
ENSRNOG00000001544	11	-	24967937	25078740	5307	497	439	524	390	665	730	928	791	671	5.14312	3.3514	4.13808	5.13623	3.20656	4.00654	5.82721	3.96873	4.58411	4.11644	4.79335	4.21087
ENSRNOG00000001547	3	+	62648447	62749153	1935	219	221	441	85	188	187	310	518	255	5.36059	2.00331	5.00098	9.22498	7.40142	5.53178	5.33879	3.0772	3.22064	7.38606	3.87888	4.12163
ENSRNOG00000001548	3	-	62497571	62524996	2307	1271	1234	1435	698	1473	1445	1857	1554	1433	25.2669	13.7981	24.3439	23.2124	20.2005	25.9073	26.8242	20.2225	20.8738	23.1067	22.6402	21.1363
ENSRNOG00000001551	11	-	24286787	24294179	909	13184	9311	17212	12260	19495	13921	14535	13227	13304	595.349	615.087	640.877	501.434	614.929	496.12	532.86	679.264	510.373	537.494	574.166	617.105
ENSRNOG00000001554	11	-	17076980	17130120	1692	30	18	21	12	29	32	45	57	21	0.665803	0.426545	1.0332	1.53096	0.531557	0.679516	1.16882	0.715897	0.831199	0.914012	0.905305	0.708518
ENSRNOG00000001555	11	-	16873646	16889201	1322	138	111	95	75	211	102	154	153	151	4.64621	2.58726	4.61253	3.9882	2.33372	4.06673	3.88196	5.05511	2.57128	3.46288	3.83612	3.94867
ENSRNOG00000001557	11	+	16826399	16873562	1614	219	216	132	64	213	131	307	130	220	5.54463	1.80837	5.9956	2.7756	2.656	6.48193	6.33865	4.1798	2.70489	3.97117	4.40778	4.44953
ENSRNOG00000001559	3	+	61756148	61818998	1212	809	786	1314	690	976	886	1169	1259	925	31.0451	25.9631	29.4943	35.7964	35.2087	31.4104	32.1421	25.5051	24.362	34.1385	27.3364	28.8341
ENSRNOG00000001566	11	-	28869988	28870155	168	0	0	0	0	0	0	0	0	0	0	0	0	0	0	0	0	0	0	0	0	0
ENSRNOG00000001567	11	-	28776761	28777603	843	0	0	0	0	0	0	0	0	0	0	0	0	0	0	0	0	0	0	0	0	0
ENSRNOG00000001570	11	-	28672429	28672956	528	0	0	0	0	0	0	0	0	0	0	0	0	0	0	0	0	0	0	0	0	0
ENSRNOG00000001571	11	-	28525643	28527890	2248	0	1	0	0	0	0	0	0	0	0	0	0	0	0	0.0215456	0	0	0	0.00718185	0	0
ENSRNOG00000001572	3	+	61685619	61687758	1830	0	0	0	0	0	1	0	0	0	0	0	0	0	0	0	0	0	0.0182109	0	0.00607029	0
ENSRNOG00000001573	11	+	15436269	15558646	4531	935	890	2223	412	673	1119	1352	2175	1347	12.2332	4.19494	9.22406	16.7338	16.1182	9.62416	10.0591	4.75897	8.32589	14.1587	7.71464	8.55073
ENSRNOG00000001575	11	-	27811957	27971359	3011	1	2	0	1	0	0	1	0	0	0	0.0161547	0.0156524	0	0	0.0343141	0.0118046	0	0	0.011438	0.00393486	0.0106024
ENSRNOG00000001577	3	+	61658245	61670282	2527	6	2	10	13	32	17	6	12	19	0.305845	0.234611	0.104915	0.163641	0.128514	0.0383335	0.0791239	0.401074	0.224195	0.110163	0.234797	0.215124
ENSRNOG00000001578	3	+	61634005	61651056	2695	862	1644	1099	1782	1611	2314	1452	1008	799	12.0598	30.155	14.1332	12.889	13.2433	29.5459	17.9543	18.9329	28.6145	18.5594	21.8339	18.7827
ENSRNOG00000001580	3	+	61620192	61622359	1800	560	685	661	684	757	906	736	778	510	11.5253	17.3298	13.747	14.8944	11.9258	18.432	13.626	13.32	16.774	15.0841	14.5733	14.2007
ENSRNOG00000001581	3	+	61613774	61617367	2232	40	50	65	57	95	84	80	111	61	1.1117	1.16464	0.791877	1.71374	0.94575	1.085	1.19442	1.34806	1.2542	1.24816	1.26556	1.02274
ENSRNOG00000001582	11	+	27364916	27398842	3519	180	132	208	55	98	102	168	629	162	1.95194	0.742968	2.35593	6.42044	2.00087	1.89376	1.65832	0.919397	1.00688	3.43836	1.19487	1.68361
ENSRNOG00000001584	11	+	27208564	27251801	1724	697	894	866	1247	1191	1276	1340	671	899	21.6898	33.7302	18.267	13.7146	16.6808	25.6823	26.4856	22.3735	25.2217	18.6926	24.6936	24.5623
ENSRNOG00000001585	11	-	14658225	14741563	7910	1329	534	1108	557	2101	1249	1182	1392	1836	9.44169	3.21136	7.42404	6.06428	4.54905	3.26978	4.9797	8.41258	5.2622	4.6277	6.21816	6.69236
ENSRNOG00000001587	3	+	61597382	61598503	964	0	0	0	0	0	0	0	0	0	0	0	0	0	0	0	0	0	0	0	0	0
ENSRNOG00000001588	3	+	61590376	61593692	2483	1	0	2	0	0	0	2	0	0	0	0	0.0177957	0	0.0261584	0	0.026842	0	0	0.00871946	0.00894734	0.0059319
ENSRNOG00000001589	3	-	61578229	61581598	1119	0	0	0	0	0	0	0	0	0	0	0	0	0	0	0	0	0	0	0	0	0
ENSRNOG00000001592	11	-	27130172	27141881	2521	2965	3047	3265	2475	4392	3224	3602	3729	3241	52.2949	44.7726	51.9689	50.9725	42.0598	58.5401	47.6138	55.1784	42.619	50.5242	48.4704	49.6788
ENSRNOG00000001593	3	-	61433863	61494778	1515	495	287	951	231	312	433	748	1031	678	20.8618	7.96876	16.5449	26.8747	23.3618	10.5149	18.8552	7.47485	10.9154	20.2505	12.4151	15.1252
ENSRNOG00000001596	3	-	60811210	60813869	726	15557	10809	21334	12175	20613	14006	19506	15227	15308	857.7	764.79	946.849	722.761	954.318	721.112	895.351	899.257	642.923	799.397	812.511	856.447
ENSRNOG00000001597	3	-	60721135	60795951	1850	114	114	248	66	110	184	169	278	188	5.00154	1.96855	3.2945	6.26548	5.26746	3.6112	3.68333	2.27858	4.01044	5.04805	3.32412	3.42153
ENSRNOG00000001598	11	+	27101227	27130341	2885	759	502	820	595	1122	906	1082	941	756	10.6593	9.40549	11.6249	11.2399	9.2305	8.42775	12.4981	12.3176	10.4656	9.6327	11.7604	10.5632
ENSRNOG00000001599	11	-	27085711	27094364	2145	143	129	131	141	178	150	162	169	147	2.78768	2.99779	2.94578	2.71504	1.98336	2.91284	2.5168	2.62828	2.33048	2.53708	2.49186	2.91042
ENSRNOG00000001601	11	+	47793331	47793546	216	0	0	0	0	0	0	0	0	0	0	0	0	0	0	0	0	0	0	0	0	0
ENSRNOG00000001602	11	-	27022986	27080701	7137	953	845	1517	845	1429	1306	1514	1810	1158	9.99034	8.17307	8.93106	13.2286	10.4487	8.68018	10.7005	9.59909	9.23088	10.7858	9.8435	9.03149
ENSRNOG00000001603	11	+	27004320	27016941	1186	361	331	481	420	560	490	523	478	402	13.7878	16.1501	13.4498	13.8886	13.171	13.5175	14.6953	14.9549	13.7687	13.5257	14.473	14.4625
ENSRNOG00000001607	11	-	25342126	25350974	4400	1629	517	1429	766	1875	1160	2889	2164	2265	20.9396	7.93937	16.3591	16.9481	10.5472	5.69104	21.8805	13.4967	8.78591	11.0621	14.721	15.0794
ENSRNOG00000001608	11	+	47188495	47238372	3137	71	95	101	54	112	81	123	103	75	1.03452	0.835082	1.06384	1.20359	1.11225	1.56028	1.38993	1.20288	0.91536	1.29204	1.16939	0.977814
ENSRNOG00000001609	11	+	47146308	47174713	3227	109	77	143	93	157	115	169	145	156	1.96643	1.3143	1.49252	1.54841	1.43911	1.1557	1.74522	1.54092	1.18763	1.38107	1.49126	1.59108
ENSRNOG00000001611	11	-	47116886	47122095	509	9687	9529	13140	13686	19574	17872	12653	10676	10448	834.966	1226.22	840.937	722.782	838.368	906.741	828.395	1217.98	1170.14	822.631	1072.17	967.375
ENSRNOG00000001613	11	-	47079234	47113993	4883	533	384	602	377	780	589	802	720	620	5.16486	3.52099	4.82317	5.08116	4.00375	3.80889	5.4733	5.05926	4.01985	4.29793	4.85081	4.503
ENSRNOG00000001616	11	-	46880928	47027667	4876	416	475	563	265	443	514	470	638	437	3.64562	2.47852	3.76983	4.50893	3.74975	4.71828	3.21215	2.87753	3.51302	4.32565	3.2009	3.29799
ENSRNOG00000001618	11	-	38251955	38274217	3615	1	0	0	3	0	0	0	0	4	0.0450096	0.0378463	0.0122232	0	0	0	0	0	0	0	0	0.031693
ENSRNOG00000001620	11	-	38293875	38351184	6587	277	168	283	257	515	438	371	391	313	1.9329	1.77933	1.85816	2.04553	1.39526	1.23531	1.87693	2.47628	2.21599	1.5587	2.18973	1.8568
ENSRNOG00000001621	11	-	38357424	38420119	3754	908	650	1323	546	1046	1120	1139	1549	1117	15.1911	8.32504	13.4141	17.8464	14.3648	10.5257	12.6902	11.0763	12.4791	14.2457	12.0819	12.3101
ENSRNOG00000001622	11	-	46615200	46693565	4370	2	0	2	4	7	0	1	2	3	0.027925	0.0417435	0.0202228	0.0157712	0.014863	0	0.00762571	0.0507336	0	0.0102114	0.0194531	0.0299637
ENSRNOG00000001623	11	-	38442742	38457373	5166	369	286	370	226	699	341	520	421	496	3.90554	1.9951	3.15619	2.80831	2.32597	2.68142	3.35437	4.28551	2.19979	2.60523	3.27989	3.01894
ENSRNOG00000001627	11	-	46208075	46369577	3447	374	170	481	265	525	436	392	829	366	5.92909	4.81293	6.58137	11.3769	6.22094	3.27911	5.20237	6.62204	5.78657	6.95899	5.87033	5.77446
ENSRNOG00000001628	11	+	36851038	36912229	652	22	7	4	11	24	4	14	5	3	0.207186	0.851702	1.65044	0.292531	0.220547	0.575621	0.79209	1.29055	0.226322	0.3629	0.769654	0.903108
ENSRNOG00000001629	11	+	36497509	36511535	2500	247	261	277	247	372	396	329	307	283	4.60468	4.50575	4.36565	4.2317	3.5983	5.05655	4.38549	4.71284	5.27882	4.29552	4.79238	4.49203
ENSRNOG00000001632	11	-	36337635	36430413	9340	762	602	754	442	1116	916	967	1014	906	3.9458	2.15817	3.60495	3.74117	2.62169	3.12179	3.45018	3.7844	3.26836	3.16155	3.50098	3.23631
ENSRNOG00000001633	11	+	46179940	46206721	1961	494	396	569	490	833	563	593	584	522	11.6668	12.2782	11.9935	11.0575	10.1531	10.5385	10.8579	14.4962	10.309	10.583	11.8877	11.9795
ENSRNOG00000001634	11	+	46793777	46856291	2736	0	0	1	0	0	1	1	0	0	0	0	0	0	0.0118697	0	0.01218	0	0.0121805	0.00395658	0.00812015	0
ENSRNOG00000001640	11	-	45480250	45510961	1683	657	726	1456	348	429	686	1088	1520	831	20.0849	9.42986	17.2494	31.1226	28.0954	20.8933	21.543	8.07333	13.5838	26.7038	14.4001	15.588
ENSRNOG00000001642	11	+	45401403	45459821	3798	675	678	671	531	869	757	840	873	704	7.54	6.37602	7.85309	7.92093	5.73753	8.64627	7.37032	7.24677	6.64236	7.43491	7.08648	7.25637
ENSRNOG00000001643	11	-	36327800	36337256	1004	694	614	848	849	975	898	874	837	723	29.2926	38.5642	30.5434	28.7282	27.4296	29.6202	29.0095	30.7574	29.8074	28.5927	29.8581	32.8001
ENSRNOG00000001644	11	+	45339366	45356473	1266	4	2	1	2	4	5	5	7	4	0.128523	0.0720454	0.13961	0.190538	0.0256521	0.0765156	0.131613	0.10007	0.131619	0.0975685	0.121101	0.113393
ENSRNOG00000001645	11	-	45039461	45124423	3958	1664	1817	2170	753	2754	1967	3100	2332	2048	21.0478	8.67619	18.5767	20.3034	17.805	22.2348	26.1004	22.0378	16.5619	20.1144	21.5667	16.1003
ENSRNOG00000001647	11	+	36075709	36092495	3614	2865	2195	1799	1863	3222	2727	2853	2737	2161	24.3232	23.509	35.029	26.0978	16.1659	29.4171	26.3072	28.2369	25.1466	23.8936	26.5636	27.6204
ENSRNOG00000001652	11	-	35646116	35749594	2386	387	351	326	244	447	526	570	488	396	8.59566	5.93787	9.125	8.97361	5.64944	9.07176	10.136	7.5547	9.35401	7.89827	9.01491	7.88618
ENSRNOG00000001653	11	+	44192940	44237100	2104	1001	1173	1362	704	1123	1165	1386	1585	1240	23.9734	15.2594	21.0223	25.9597	21.0227	27.0026	21.9523	16.9049	18.4528	24.6617	19.1033	20.085
ENSRNOG00000001654	11	-	44039669	44049648	2750	886	910	1362	605	996	1007	1116	1466	995	14.7178	10.033	14.2362	18.3704	16.0843	16.0274	13.5236	11.4711	12.2033	16.8273	12.3994	12.9957
ENSRNOG00000001656	11	+	35568182	35585390	1486	0	5	4	5	1	3	6	5	4	0.109495	0.153448	0	0.115949	0.0874175	0.162969	0.134553	0.0213138	0.0672797	0.122112	0.0743822	0.0876477
ENSRNOG00000001657	11	-	43986386	43992598	2006	984	874	1466	974	1368	1626	1532	1779	1306	26.4829	22.1431	21.6748	30.5606	23.7334	21.1025	25.4501	21.599	27.0129	25.1322	24.6873	23.4336
ENSRNOG00000001658	11	-	35024196	35099383	3081	4	0	2	0	12	3	4	1	3	0.0559781	0	0.0810765	0.0158074	0.0297941	0	0.0611456	0.174343	0.0458613	0.0152005	0.0937833	0.0456849
ENSRNOG00000001662	11	+	34865532	34956536	2838	876	1117	1605	388	643	804	1134	1818	1090	15.6231	6.2349	13.639	22.0749	18.3662	19.0632	13.3157	7.17593	9.44115	19.8348	9.97758	11.8323
ENSRNOG00000001675	11	+	45647405	45648320	915	0	0	0	0	0	0	0	0	0	0	0	0	0	0	0	0	0	0	0	0	0
ENSRNOG00000001679	11	-	43046987	43099412	1861	6	5	5	7	6	4	2	2	4	0.0874313	0.171539	0.142461	0.037034	0.0872531	0.13013	0.0358134	0.102114	0.07163	0.0848057	0.0698524	0.13381
ENSRNOG00000001680	11	-	43006757	43022565	1392	214	141	348	161	243	216	234	312	243	7.10102	5.27469	6.79307	7.72382	8.1189	4.90607	5.60194	5.529	5.17126	6.91626	5.43406	6.38959
ENSRNOG00000001681	11	-	34764721	34791993	2098	321	347	357	223	400	427	437	453	309	5.9911	4.84741	6.76069	7.44063	5.52612	8.01084	6.94125	6.03857	6.78272	6.99253	6.58751	5.8664
ENSRNOG00000001682	11	+	34598492	34738791	6003	893	1041	1165	549	1089	993	1378	1424	974	6.6	4.17075	6.57317	8.17445	6.30253	8.39917	7.64967	5.74565	5.51267	7.62538	6.30266	5.78131
ENSRNOG00000001684	11	+	34557679	34565776	1424	5	6	1	0	1	7	2	4	3	0.0856968	0	0.15515	0.0967981	0.0228059	0.204078	0.0468039	0.0222418	0.163821	0.107894	0.0776222	0.0802823
ENSRNOG00000001686	11	-	34352287	34526931	2823	118	164	341	52	106	134	228	430	172	2.4784	0.840045	1.84698	5.24897	3.92284	2.81376	2.69145	1.18925	1.58189	3.99519	1.82086	1.72181
ENSRNOG00000001687	11	+	42945084	43005097	3726	414	322	630	326	516	663	576	653	502	5.48043	3.99011	4.90963	6.03931	5.49105	4.18569	5.15159	4.38618	5.92997	5.23868	5.15591	4.79339
ENSRNOG00000001689	11	+	42858478	42884603	1853	101	89	98	85	166	119	113	132	69	1.5147	2.09196	2.40845	2.4548	1.71754	2.32632	2.03219	2.83734	2.14019	2.16622	2.33658	2.00504
ENSRNOG00000001691	11	-	34132581	34142753	1416	0	1	0	1	1	1	0	2	0	0	0.0322067	0	0.0486725	0	0.0342051	0	0.0223674	0.0235352	0.0276259	0.0153009	0.0107356
ENSRNOG00000001692	11	+	34101197	34121378	2034	9	7	7	6	10	8	8	3	10	0.199987	0.134527	0.195516	0.0508261	0.111765	0.166687	0.131069	0.155714	0.131075	0.109759	0.139286	0.176677
ENSRNOG00000001699	11	-	33781870	33801999	1699	197	168	176	200	347	306	312	205	217	5.19541	5.36842	5.12347	4.15793	3.36416	4.78928	6.1196	6.46868	6.00219	4.10379	6.19682	5.2291
ENSRNOG00000001700	5	-	79234950	79317206	3303	112	33	59	58	129	136	107	86	89	1.19363	0.872099	1.63169	0.977108	0.631738	0.526982	1.17564	1.34709	1.49433	0.711943	1.33902	1.23247
ENSRNOG00000001701	11	+	33909439	33917674	1153	80	72	59	92	127	131	101	132	82	2.89293	3.63889	3.06586	3.94513	1.6618	3.02452	2.91913	3.48862	3.78637	2.87715	3.39804	3.19923
ENSRNOG00000001704	11	-	32769165	33003021	2010	172	660	152	154	138	195	197	713	217	4.64335	3.69444	3.99796	12.9248	2.59668	16.8157	3.45339	2.2992	3.41849	10.7791	3.05703	4.11191
ENSRNOG00000001706	11	+	69484293	70025633	8931	598	545	1123	434	575	846	949	1287	692	4.49948	3.16376	4.22373	7.08922	5.82962	4.21943	5.05512	2.91106	4.50666	5.71276	4.15761	3.96232
ENSRNOG00000001707	11	-	83992076	84008946	4509	72	45	65	76	140	79	89	70	90	0.811925	0.768676	0.705576	0.534976	0.468156	0.483377	0.657766	0.983393	0.583886	0.495503	0.741682	0.762059
ENSRNOG00000001708	11	-	84051078	84068302	4621	933	770	1245	613	1130	1182	1552	1655	1092	9.61258	6.04971	8.92149	12.3418	8.74965	8.07065	11.1923	7.74501	8.52438	9.7207	9.15388	8.19459
ENSRNOG00000001709	11	-	84041184	84047546	1800	3225	3414	4067	2817	4258	4060	4471	4488	3524	92.244	82.6696	91.7002	99.5219	84.9925	106.406	95.8772	86.7829	87.0676	96.9735	89.9092	88.8713
ENSRNOG00000001710	11	-	84026207	84037938	2521	3045	2516	3384	2362	3663	3139	3907	3576	3121	50.3587	42.7285	53.3711	48.8811	43.5928	48.3383	51.6455	46.0197	41.4954	46.9374	46.3869	48.8194
ENSRNOG00000001711	11	-	75125952	75144903	2976	1314	1367	1940	1250	1857	2215	1539	1911	1508	20.6121	19.1552	19.5099	22.1281	21.1703	22.2479	17.2333	19.7633	24.804	21.8488	20.6002	19.7591
ENSRNOG00000001712	11	+	83986230	83991706	1421	363	305	453	347	488	489	545	604	477	14.2356	11.6103	11.768	15.2707	10.7934	10.8382	13.3249	11.3397	11.9562	12.3008	12.2069	12.538
ENSRNOG00000001713	11	-	74862804	74866451	3648	9	10	29	24	17	10	35	364	16	0.17841	0.300031	0.109013	3.43845	0.258167	0.13277	0.319724	0.147596	0.0913538	1.27646	0.186224	0.195818
ENSRNOG00000001714	11	+	74834050	74968336	4284	1	3	0	0	0	1	3	1	0	0	0	0.0103144	0.00804391	0	0.0339176	0.0233364	0	0.00777915	0.0139872	0.0103718	0.00343812
ENSRNOG00000001715	11	-	83948230	83964055	3756	32	30	37	23	77	64	54	57	40	0.433199	0.279262	0.376458	0.522957	0.319914	0.386856	0.479104	0.649299	0.567853	0.409909	0.565419	0.362973
ENSRNOG00000001717	11	-	74720254	74793803	3138	1272	970	2014	753	1144	1119	1493	2156	1343	18.1555	11.4126	18.6791	24.6913	21.7368	15.6136	16.5348	12.0416	12.3934	20.6805	13.6566	16.0824
ENSRNOG00000001719	11	-	83934087	83944763	2946	6248	6955	7442	6469	9036	8520	9212	9481	6625	91.4759	100.142	93.713	110.902	82.0379	114.345	104.204	97.1455	96.3803	102.428	99.2432	95.1102
ENSRNOG00000001720	11	-	74312806	74315248	1444	636	485	620	591	1146	796	1289	969	565	15.916	18.6651	19.4617	23.1246	13.9438	16.2678	29.7473	25.136	18.3708	17.7787	24.418	18.0143
ENSRNOG00000001724	11	+	73936750	73963852	790	18	27	50	7	6	11	38	99	31	1.5962	0.404093	1.00679	4.31842	2.05542	1.65535	1.60294	0.240549	0.464031	2.6764	0.769175	1.00236
ENSRNOG00000001726	11	+	73738433	73774190	2013	54	104	62	67	117	93	103	78	78	1.57617	1.51789	1.18534	1.33527	1.00024	2.50232	1.70512	1.84086	1.53965	1.61261	1.69521	1.42647
ENSRNOG00000001727	11	+	73693814	73723501	2345	333	315	303	327	517	449	466	397	337	6.26522	6.8157	6.72494	6.25259	4.49731	6.97296	7.09742	7.48381	6.83881	5.90762	7.14001	6.60195
ENSRNOG00000001728	11	-	73676601	73678984	2384	1247	533	411	299	668	470	1116	826	384	6.55207	5.71972	23.1128	11.9396	5.59877	10.8287	15.5998	8.87462	6.57012	9.45569	10.3482	11.7949
ENSRNOG00000001729	11	+	73198522	73329083	1179	110	168	168	69	71	134	189	244	144	4.96823	2.66898	4.12259	7.13169	4.62757	6.90159	5.34207	1.90732	3.78767	6.22029	3.67902	3.91994
ENSRNOG00000001730	11	+	73078982	73191132	3578	245	163	286	151	344	289	324	499	255	3.2898	2.18405	3.43347	5.45373	2.94577	2.5039	3.42439	3.45552	3.05461	3.63447	3.31151	2.96911
ENSRNOG00000001733	11	+	73022063	73034682	1980	2806	2542	3384	2805	3526	3735	3419	3626	2848	58.5097	64.6067	62.6202	63.1073	55.5038	62.1819	57.5434	56.4023	62.8647	60.2643	58.9368	61.9122
ENSRNOG00000001736	11	-	72578533	72614176	2261	148	41	178	17	98	47	256	235	127	2.28484	0.342893	2.89236	3.58166	2.55668	0.878289	3.77313	1.37279	0.692754	2.33888	1.94622	1.84003
ENSRNOG00000001738	11	-	83908109	83926524	4797	3654	3746	7632	1506	1795	3395	5802	7266	4517	38.3751	14.3444	33.7214	52.2947	51.7656	37.8937	40.3818	11.8738	23.6302	47.318	25.2953	28.8136
ENSRNOG00000001739	11	-	72135668	72157522	4197	1	1	2	1	2	1	2	1	2	0.019384	0.010866	0.0105282	0.00821065	0.0154756	0.0115402	0.0158801	0.0150928	0.0079404	0.0117422	0.0129711	0.0135927
ENSRNOG00000001742	11	+	83883879	83897394	3203	0	0	0	0	0	0	0	0	0	0	0	0	0	0	0	0	0	0	0	0	0
ENSRNOG00000001746	11	-	72071839	72080928	1839	12	101	17	11	16	114	8	17	525	11.6126	0.272785	0.288331	0.318555	0.30021	2.66007	0.144967	0.275561	2.06588	1.09295	0.828802	4.05792
ENSRNOG00000001747	11	+	71959228	72021224	5466	47	149	330	29	33	166	51	129	1040	11.6477	0.364135	0.571799	1.22394	2.9507	1.98698	0.467936	0.287771	1.52315	2.05388	0.75962	4.19455
ENSRNOG00000001748	11	-	82856529	82860977	790	3	7	4	3	3	8	3	76	56	2.88346	0.173183	0.167798	3.31515	0.164433	0.429166	0.126548	0.120275	0.337477	1.30292	0.194767	1.07481
ENSRNOG00000001750	11	-	83858503	83867203	3267	336	340	211	347	726	314	356	371	327	4.07148	4.84385	4.54446	3.91329	2.09745	5.04062	3.6313	7.03829	3.20304	3.68378	4.62421	4.48659
ENSRNOG00000001752	11	+	71872830	71889887	2472	347	320	257	381	582	488	656	411	390	6.41755	7.02889	6.20258	5.72941	3.37631	6.26983	8.84336	7.45682	6.57889	5.12518	7.62636	6.54968
ENSRNOG00000001754	11	-	71787457	71795796	1459	207	204	221	246	332	284	278	193	235	6.55188	7.68936	6.26912	4.55847	4.9192	6.77219	6.34967	7.20713	6.48701	5.41662	6.68127	6.83679
ENSRNOG00000001756	11	-	72786730	72814850	1149	2	1	3	0	4	24	11	3	0	0	0	0.0784148	0.0917306	0.0864479	0.0429764	0.32526	0.112413	0.70969	0.0737183	0.382454	0.0261383
ENSRNOG00000001757	11	-	71606239	71619167	2321	1	3	2	0	4	4	3	4	6	0.105155	0	0.0190378	0.0593884	0.0279842	0.0626037	0.0430733	0.0545839	0.0574336	0.0499921	0.0516969	0.0413976
ENSRNOG00000001758	11	-	71593302	71601662	883	86	89	69	108	155	143	101	83	70	3.22471	5.57793	4.30358	3.23917	2.53773	4.88184	3.81173	5.55969	5.39705	3.55291	4.92283	4.36874
ENSRNOG00000001762	11	-	71548222	71591502	4300	2801	2387	4105	1615	2905	2793	3408	3863	3066	29.0039	17.1283	28.783	30.958	31.0029	26.8867	26.4115	21.3972	21.6463	29.6159	23.1517	24.9718
ENSRNOG00000001764	11	-	83105064	83300409	4130	282	362	328	234	393	388	385	412	291	2.86613	2.5839	3.01711	3.43767	2.57918	4.24534	3.10651	3.01385	3.13086	3.42073	3.08374	2.82238
ENSRNOG00000001765	11	+	71533078	71547476	1603	29	135	21	104	145	77	62	93	41	1.04041	2.95876	0.799385	1.99925	0.425445	4.079	1.2889	2.86493	1.60081	2.1679	1.91821	1.59952
ENSRNOG00000001766	11	-	71397383	71419223	4787	1939	603	1292	1602	1929	1892	4024	1692	2311	19.6377	15.2619	17.8981	12.1802	8.76509	6.1011	28.0128	12.7629	13.1716	9.01546	17.9824	17.5992
ENSRNOG00000001767	11	+	83048636	83094372	741	32	60	128	24	32	27	60	152	34	1.86644	1.47708	1.9082	7.06874	5.60982	3.92181	2.69833	1.36776	1.2143	5.53346	1.76013	1.75057
ENSRNOG00000001769	11	-	71348717	71387992	4224	2058	1288	1885	2237	2955	2899	2639	1818	1576	16.9552	26.9817	24.0508	16.5693	16.1906	16.4992	23.2592	24.7531	25.5519	16.4197	24.5214	22.6626
ENSRNOG00000001770	11	+	82945104	82978364	3101	407	442	494	181	433	324	318	343	372	4.87972	2.66187	5.79942	3.81162	5.17348	6.90358	3.41733	4.42248	3.48197	5.29622	3.77393	4.447
ENSRNOG00000001773	11	-	82630436	82664630	1821	342	332	589	156	238	356	426	704	375	8.40443	3.91975	8.32609	13.3663	10.5389	8.85963	7.82159	4.15317	6.53664	10.9216	6.17047	6.88342
ENSRNOG00000001774	11	-	71012061	71108184	2310	295	216	391	159	292	306	422	449	326	6.06071	3.31406	5.95753	7.07157	5.80346	4.78146	6.42728	4.22683	4.66075	5.88549	5.10495	5.11077
ENSRNOG00000001776	11	+	71222600	71236223	1571	3	8	2	6	13	2	3	3	4	0.103571	0.174175	0.0843795	0.0658054	0.0413439	0.246642	0.0636366	0.262088	0.0424263	0.117931	0.122717	0.120708
ENSRNOG00000001777	11	-	71243334	71284939	6720	1	1	0	1	0	0	3	1	0	0	0.00678642	0.0065754	0.00512799	0	0.0072075	0.0148769	0	0	0.00411183	0.00495898	0.00445394
ENSRNOG00000001781	11	-	70897052	70961358	4383	25	32	45	19	43	38	56	60	40	0.371229	0.197693	0.252035	0.471733	0.333425	0.353616	0.425773	0.310725	0.288931	0.386258	0.34181	0.273652
ENSRNOG00000001782	11	-	70770507	70833577	4037	646	437	803	410	680	654	779	1008	571	5.75348	4.63164	7.07075	8.60436	6.45973	5.24296	6.43044	5.33494	5.39884	6.76902	5.72141	5.81863
ENSRNOG00000001783	11	+	82373870	82392083	1984	1403	1104	1295	1290	2133	1749	2212	1600	1556	31.9023	29.6523	31.247	27.7904	21.1975	26.9514	37.154	34.0509	29.3785	25.3131	33.5278	30.9338
ENSRNOG00000001785	11	+	82194657	82252139	3897	241	333	264	151	373	291	342	317	318	3.31933	1.76708	2.73261	2.80315	2.20004	4.13874	2.92454	3.0315	2.48854	3.04731	2.81486	2.60634
ENSRNOG00000001786	11	-	70693366	70753632	2423	468	557	613	340	588	573	557	659	509	8.54511	6.39935	8.53462	9.37235	8.21608	11.1341	7.66061	7.68605	7.88102	9.57418	7.74256	7.82636
ENSRNOG00000001789	11	-	70514750	70618347	2817	280	275	465	163	308	329	379	613	295	4.29179	2.65865	4.42499	7.5551	5.40099	4.76376	4.51714	3.48894	3.92139	5.90661	3.97582	3.79181
ENSRNOG00000001792	11	-	70344797	70499200	2540	10	5	9	12	13	12	17	23	6	0.108763	0.243876	0.19691	0.353201	0.13025	0.10792	0.252457	0.183485	0.178213	0.197123	0.204718	0.183183
ENSRNOG00000001793	11	-	70236888	70322690	6224	840	438	855	353	733	678	1141	1620	1427	9.32627	2.58652	5.9635	8.96937	4.46122	3.40846	6.10911	3.73004	3.63029	5.61302	4.48981	5.95876
ENSRNOG00000001794	11	-	70185757	70211701	3105	0	0	1	0	1	0	3	0	1	0.0142878	0	0	0	0.011407	0	0.0351152	0.0111248	0	0.00380232	0.0154133	0.00476261
ENSRNOG00000001795	11	-	70056500	70172372	3889	579	483	939	317	335	558	713	1460	751	8.07314	3.82048	6.76113	13.2959	8.05883	6.1823	6.27914	2.80397	4.91433	9.17902	4.66581	6.21825
ENSRNOG00000001796	11	+	81972219	82163165	3467	27	3	23	11	15	24	19	26	25	0.293319	0.144693	0.344113	0.258426	0.215442	0.0419104	0.182626	0.13703	0.230695	0.171926	0.18345	0.260708
ENSRNOG00000001797	11	+	70034139	70044628	1686	582	415	546	517	733	608	674	617	503	12.1357	13.9844	15.2531	12.6108	10.517	11.9219	13.3218	13.7697	12.0179	11.6832	13.0365	13.791
ENSRNOG00000001803	11	-	81741297	81757813	1927	820	586	834	804	1103	920	924	1009	903	19.0616	19.0276	18.8029	18.0437	14.0554	14.7289	15.9791	18.129	15.9106	15.6093	16.6729	18.964
ENSRNOG00000001804	4	-	180538389	180722358	6174	213	146	210	86	250	234	273	436	234	1.54171	0.635246	1.52442	2.43353	1.10461	1.14536	1.47353	1.28249	1.26308	1.56117	1.3397	1.23379
ENSRNOG00000001806	11	-	81648885	81660395	1527	0	0	0	1	5	25	1	2	0	0	0.0298656	0	0.0451344	0	0	0.0218234	0.103708	0.54561	0.0150448	0.223714	0.0099552
ENSRNOG00000001807	4	+	180291389	180324408	3552	1029	1475	2448	401	651	1046	1552	2617	1586	18.1628	5.14851	12.8007	25.3891	22.3818	20.1128	14.5606	5.8048	9.81387	22.6279	10.0598	12.0374
ENSRNOG00000001808	4	-	180855800	180887050	2760	553	489	638	456	904	666	727	760	657	9.68299	7.5347	8.85335	9.48902	7.50704	8.58131	8.77783	10.3738	8.04168	8.52579	9.06444	8.69035
ENSRNOG00000001809	11	-	81621283	81639952	1721	0	0	0	0	0	0	0	0	0	0	0	0	0	0	0	0	0	0	0	0	0
ENSRNOG00000001811	4	+	180887182	180908198	2844	1576	1603	1796	1402	1957	2215	2026	1923	1699	24.9138	23.049	25.1039	23.8885	21.026	27.9886	24.3386	22.3441	26.6102	24.3011	24.431	24.3556
ENSRNOG00000001813	11	+	88830957	88880198	2528	792	756	1706	325	481	609	951	1721	990	16.5859	6.10443	14.4135	24.4258	22.8185	15.0809	13.0525	6.27445	8.35892	20.7751	9.22862	12.3679
ENSRNOG00000001815	11	-	81373048	81379871	1879	15071	11886	21072	12665	19745	18445	17252	20133	16776	399.067	337.769	389.437	405.723	400.191	336.662	336.206	365.713	359.471	380.858	353.797	375.424
ENSRNOG00000001816	11	+	81358592	81373043	1183	229	229	212	282	387	284	226	225	206	7.0833	10.8711	8.55347	6.55412	5.81981	9.37572	6.36628	10.3611	8.00046	7.24988	8.24261	8.83597
ENSRNOG00000001817	4	-	180913706	180951564	2047	426	313	434	262	619	547	687	511	387	7.69036	5.83705	9.19567	8.6024	6.8854	7.40594	11.1841	9.5775	8.90535	7.63125	9.88898	7.57436
ENSRNOG00000001820	4	+	180961142	180968123	794	652	600	737	632	759	892	723	585	706	36.1691	36.3	36.2843	25.3894	30.1442	36.6003	30.3445	30.2762	37.4391	30.7113	32.6866	36.2511
ENSRNOG00000001821	11	-	81330293	81344488	1876	2457	209	1555	958	910	552	404	2078	875	21.161	25.9746	64.5462	42.5732	30.0235	6.01831	8.00419	17.1354	10.9369	26.205	12.0255	37.2273
ENSRNOG00000001823	11	-	80927601	80981422	3947	615	392	501	375	736	616	675	785	488	5.38832	4.64218	7.37645	7.34289	4.41647	5.15371	6.10585	6.32758	5.5724	5.63769	6.00194	5.80232
ENSRNOG00000001825	11	-	88912599	88972176	2379	198	175	256	171	252	267	271	345	219	3.74458	3.27802	3.67758	4.99737	3.49464	3.56285	3.79609	3.35495	3.74023	4.01829	3.63042	3.56673
ENSRNOG00000001827	11	+	80736576	80803382	2115	1716	1400	1979	990	2236	1192	1045	1011	944	19.3351	22.7335	38.1795	17.5424	32.3611	34.1431	17.5347	35.6592	20.0022	28.0155	24.3987	26.7493
ENSRNOG00000001828	4	+	181027212	181089740	4578	674	549	853	458	728	740	943	867	645	7.51559	5.98309	8.53104	8.55827	7.93518	7.61687	9.00168	6.60482	7.06421	8.03677	7.5569	7.34324
ENSRNOG00000001829	11	+	89557273	89591175	3260	1409	1168	1735	1590	2100	1880	1730	1520	1678	36.9155	39.2166	33.6718	28.3285	30.4733	30.5957	31.1796	35.9718	33.8846	29.7992	33.6787	36.6013
ENSRNOG00000001830	4	+	181103774	181214994	1746	3	0	5	2	4	2	7	19	2	0.0501262	0.0561981	0.081676	0.403415	0.100048	0	0.143728	0.0780586	0.041067	0.167821	0.0876179	0.0626668
ENSRNOG00000001833	11	+	89511191	89524892	3339	234	311	254	199	280	247	228	245	204	2.48523	2.71798	3.09664	2.52852	2.47044	4.51126	2.27552	2.65596	2.46526	3.17007	2.46558	2.76662
ENSRNOG00000001834	11	+	89277039	89282929	1214	333	323	406	280	442	379	358	367	433	14.5085	10.5184	12.1204	10.4175	10.8609	12.8866	9.82712	11.5314	10.404	11.3883	10.5875	12.3824
ENSRNOG00000001837	11	+	80358211	80359444	613	0	0	2	0	3	3	0	1	0	0	0	0	0.0562155	0.105956	0	0	0.155003	0.163096	0.0540573	0.106033	0
ENSRNOG00000001839	11	-	87157887	87158597	624	0	0	0	0	0	0	0	0	0	0	0	0	0	0	0	0	0	0	0	0	0
ENSRNOG00000001840	4	+	181428664	181429737	1074	8	0	1	0	4	2	7	3	0	0	0	0.329138	0.0962573	0.030238	0	0.217198	0.11796	0.0620593	0.0421651	0.132406	0.109713
ENSRNOG00000001842	4	+	181434812	181465318	2238	1218	1015	1052	854	2074	1448	1167	1287	1230	22.3562	17.4023	24.048	19.8169	15.2656	21.9665	17.3769	29.3514	21.562	19.0163	22.7634	21.2689
ENSRNOG00000001843	11	+	80255790	80279075	3389	1853	1881	2202	1093	4579	2184	2522	2078	1976	23.7175	14.7082	24.1599	21.1296	21.101	26.8826	24.7991	42.7936	21.4765	23.0377	29.6897	20.8619
ENSRNOG00000001844	4	+	181481147	181502916	3228	74	54	115	40	109	66	105	123	74	0.932506	0.565115	1.01295	1.31307	1.15697	0.810241	1.08397	1.06948	0.681384	1.09343	0.944945	0.836858
ENSRNOG00000001845	11	-	88346313	88374679	2958	510	576	594	490	738	801	684	622	808	11.1113	7.55454	7.6184	7.24618	6.52147	9.43145	7.70584	7.90201	9.02435	7.73303	8.21073	8.76143
ENSRNOG00000001847	4	+	181874861	182043593	2443	1777	1233	2414	1553	1893	2699	2397	1976	2100	34.9663	28.9907	32.1407	27.8728	32.0901	24.4452	32.6969	24.5418	36.8181	28.136	31.3523	32.0325
ENSRNOG00000001849	11	-	88211599	88273254	1471	948	978	1986	557	680	1090	1265	2155	1197	33.1005	17.2684	28.4765	50.4837	43.8454	32.2018	28.6576	14.6412	24.6942	42.177	22.6643	26.2818
ENSRNOG00000001851	4	+	182483194	182565436	4364	20	7	10	23	22	23	17	18	20	0.186423	0.240355	0.202506	0.142136	0.0744171	0.0776904	0.129815	0.159668	0.17564	0.0980812	0.155041	0.209761
ENSRNOG00000001852	4	-	182569089	182600258	1556	1693	1376	2147	1651	2121	2422	2031	2020	1876	52.6282	51.9265	51.5918	48.0065	48.0863	45.9626	46.6771	46.3289	55.6657	47.3518	49.5572	52.0488
ENSRNOG00000001854	4	-	182625386	182844291	3073	461	322	624	188	430	340	459	942	542	7.17448	2.79001	6.62873	10.5634	6.59446	5.07513	4.97751	4.43185	3.68721	7.41101	4.36552	5.53107
ENSRNOG00000001858	11	-	88173890	88180542	357	7	13	4	7	14	14	29	10	3	0.400106	1.04667	1.01412	1.12984	0.42591	2.06442	3.16855	1.45381	1.52971	1.20672	2.05069	0.820298
ENSRNOG00000001859	11	+	88122271	88124513	1064	130	101	136	166	215	179	155	229	162	6.19337	7.11503	5.39875	7.4167	4.15102	4.59763	4.85458	6.39995	5.60651	5.38845	5.62035	6.23572
ENSRNOG00000001860	11	+	88095170	88098252	1964	0	0	0	0	1	0	0	0	0	0	0	0	0	0	0	0	0.0161264	0	0	0.00537547	0
ENSRNOG00000001861	11	-	88090921	88093516	1397	17	18	20	21	44	31	22	32	21	0.642758	0.720617	0.565218	0.829739	0.488723	0.655996	0.551645	1.04859	0.777353	0.658153	0.79253	0.642864
ENSRNOG00000001862	11	+	88047832	88088476	2631	2214	2130	3099	2116	2746	2943	3066	3429	2484	38.4047	36.6779	37.1833	44.9121	38.2523	39.2114	38.8341	33.0567	37.2779	40.792	36.3895	37.422
ENSRNOG00000001864	11	-	87975527	87977368	909	35	13	26	24	55	40	39	33	35	1.56624	1.20409	1.70136	1.25103	0.928895	0.692681	1.42976	1.91636	1.46648	0.957535	1.6042	1.49056
ENSRNOG00000001865	11	-	87913806	87924816	2266	3	2	2	1	1	5	3	2	3	0.0561843	0.0209967	0.0610314	0.0317312	0.0299039	0.0445989	0.0460281	0.0145821	0.076717	0.0354113	0.0457757	0.0460708
ENSRNOG00000001867	11	-	87827651	87858107	3382	923	605	991	786	1179	1091	1158	1310	993	11.9434	10.5989	12.0592	13.3479	9.51607	8.66434	11.4103	11.0413	10.7506	10.5095	11.0674	11.5338
ENSRNOG00000001868	11	-	87778312	87815043	5081	131	251	1000	60	92	686	244	518	224	1.7933	0.538533	1.13924	3.51315	6.39158	2.39265	1.6003	0.57348	4.49942	4.09913	2.2244	1.15702
ENSRNOG00000001869	20	+	6397022	6410191	2169	19	5	15	3	1	15	11	6	12	0.225048	0.0630771	0.387067	0.0953254	0.224589	0.111651	0.169003	0.0146023	0.230469	0.143855	0.138025	0.225064
ENSRNOG00000001870	11	+	87381899	87397498	2805	1092	1057	1454	917	1343	1422	1524	1695	1409	20.433	14.9089	17.2021	20.8235	16.8341	18.2514	18.1056	15.1643	16.8946	18.6363	16.7215	17.5147
ENSRNOG00000001872	11	-	87418205	87434482	1143	94	30	102	53	184	134	147	163	152	5.64655	2.20735	3.7932	5.12968	3.02513	1.32697	4.47368	5.3221	4.07823	3.16059	4.62467	3.88237
ENSRNOG00000001873	11	+	87435185	87445219	2286	1194	650	991	1089	1889	1473	1639	1216	1240	22.0647	21.7251	23.0791	18.3305	14.0784	13.7718	23.8927	26.1719	21.4738	15.3936	23.8461	22.2897
ENSRNOG00000001874	11	-	87446382	87449940	2353	43	37	39	33	76	21	22	30	45	0.777936	0.639591	0.807492	0.439355	0.53827	0.761612	0.311575	1.02299	0.297426	0.579746	0.543997	0.741673
ENSRNOG00000001875	11	+	87522971	87546687	3450	472	567	424	379	637	515	773	624	421	4.96382	5.00991	6.04525	6.23279	3.99121	7.96009	7.46659	5.8479	4.97473	6.06136	6.09641	5.33966
ENSRNOG00000001876	11	+	87549059	87553336	1300	9	6	8	9	6	3	6	6	8	0.250323	0.315725	0.305908	0.159047	0.19985	0.223543	0.153805	0.14618	0.0769058	0.194147	0.12563	0.290652
ENSRNOG00000001877	11	-	87553868	87628502	3243	822	568	678	742	1151	1068	1172	942	834	10.461	10.4344	11.2	10.0097	6.78954	8.48311	12.0432	11.2411	10.975	8.42745	11.4198	10.6984
ENSRNOG00000001878	11	+	87677966	87718826	2562	1131	1250	1632	1129	1438	1788	1630	1839	1610	26.0193	20.456	19.8551	25.1777	21.0569	24.0536	21.5807	18.0949	23.6737	23.4294	21.1164	22.1101
ENSRNOG00000001880	11	-	87076381	87081950	1509	1925	1374	1879	2064	2524	2234	2284	1678	1719	46.3383	62.3779	56.3681	38.3195	40.4385	44.1013	50.4393	52.976	49.3373	40.9531	50.9175	55.0281
ENSRNOG00000001884	11	+	86890585	86898818	1052	427	397	416	409	658	520	527	481	440	17.0134	17.7304	17.9351	15.756	12.8421	18.278	16.6939	19.8102	16.4729	15.6254	17.659	17.5596
ENSRNOG00000001885	11	-	86885626	86890390	2396	448	386	396	387	624	500	598	421	429	7.28323	7.36604	8.26196	6.05497	5.36742	7.80287	8.31718	8.24854	6.95448	6.40842	7.84007	7.63708
ENSRNOG00000001886	11	+	86852711	86885224	4538	342	387	468	424	708	693	702	554	507	4.54461	4.261	3.33007	4.2069	3.34918	4.13048	5.15507	4.94138	5.08921	3.89552	5.06189	4.04523
ENSRNOG00000001888	11	-	86736142	86793791	3760	567	787	601	438	770	618	983	764	526	5.69051	5.31247	6.66326	7.002	5.19092	10.1377	8.71219	6.48608	5.4775	7.44355	6.89192	5.88875
ENSRNOG00000001889	11	+	86715981	86735622	1636	677	605	729	563	1089	968	891	802	687	17.0815	15.6941	18.2851	16.893	14.4711	17.9113	18.1491	21.0826	19.7185	16.4251	19.6501	17.0202
ENSRNOG00000001890	11	-	86667997	86716254	1971	725	953	883	694	837	823	1017	1120	686	14.2009	16.1067	16.303	19.6414	14.5934	23.4901	17.2473	13.4909	13.9579	19.2416	14.8987	15.5369
ENSRNOG00000001891	11	-	86577339	86655602	1521	81	122	125	79	163	89	84	113	85	2.35691	2.45588	2.43976	2.65439	2.76718	4.02795	1.90814	3.51914	2.02181	3.14984	2.48303	2.41751
ENSRNOG00000001892	11	+	86552022	86560969	1855	667	591	913	476	516	708	582	834	539	11.8195	11.7024	15.8882	15.4931	15.984	15.4311	10.4554	8.81019	12.7195	15.6361	10.6617	13.1367
ENSRNOG00000001893	11	+	86421106	86422907	1802	19	15	20	13	10	12	20	23	20	0.45147	0.329002	0.465898	0.439835	0.36044	0.403172	0.36986	0.175762	0.221926	0.401149	0.255849	0.415456
ENSRNOG00000001908	11	+	84745904	84785893	3632	22	45	36	15	18	39	45	42	28	0.313592	0.188346	0.267651	0.398493	0.321895	0.600096	0.412884	0.156966	0.357849	0.440161	0.309233	0.25653
ENSRNOG00000001911	11	+	84321078	84327307	1331	5	7	7	3	1	2	5	12	5	0.152808	0.102791	0.165991	0.310685	0.170796	0.254726	0.125185	0.0237959	0.0500764	0.245402	0.0663526	0.14053
ENSRNOG00000001912	14	+	26662965	26737657	3059	103	595	110	16	60	50	306	126	91	1.21008	0.238534	1.48782	1.41941	1.16781	9.42088	3.33353	0.621228	0.544718	4.0027	1.49982	0.978811
ENSRNOG00000001915	11	+	17538063	17560296	2558	235	115	268	275	339	272	198	243	258	4.3029	5.14199	4.25743	3.4333	3.56846	2.2837	2.7053	4.40218	3.71654	3.09515	3.608	4.56744
ENSRNOG00000001916	11	-	17561596	17684903	4070	0	0	0	0	3	0	0	0	0	0	0	0	0	0	0	0	0.0233457	0	0	0.00778189	0
ENSRNOG00000001923	11	-	78728128	78861716	5992	0	1	0	0	0	0	0	0	0	0	0	0	0	0	0.00808318	0	0	0	0.00269439	0	0
ENSRNOG00000001924	11	-	78234800	78456501	5324	213	475	316	389	391	393	502	402	195	1.90721	4.26551	2.26299	3.33084	2.46749	5.5317	4.02232	2.97761	3.14909	3.77668	3.38301	2.8119
ENSRNOG00000001926	11	+	77815181	77830416	3301	57	31	174	37	155	94	83	219	69	0.85027	0.511171	0.762994	2.28621	1.71183	0.454852	0.837904	1.48719	0.948995	1.4843	1.09136	0.708145
ENSRNOG00000001928	11	-	77463954	77593207	2828	62	36	64	26	64	62	84	117	53	0.882121	0.485157	1.12094	1.64969	0.850425	0.713436	1.14535	0.829389	0.845419	1.07118	0.940054	0.829406
ENSRNOG00000001930	11	-	76747865	76804510	1172	398	537	472	351	510	486	537	673	436	15.1326	13.6581	15.0054	19.7881	13.0789	22.1922	15.2689	13.7823	13.8194	18.3531	14.2902	14.5987
ENSRNOG00000001931	11	+	75905443	76168989	732	5	17	16	7	35	13	7	15	14	0.79095	0.44338	0.306852	0.717919	0.72168	1.14359	0.323987	1.53963	0.601717	0.861063	0.821776	0.513727
ENSRNOG00000001942	14	-	21490217	21709084	652	0	0	0	0	0	0	0	0	0	0	0	0	0	0	0	0	0	0	0	0	0
ENSRNOG00000001943	11	-	54513102	54514441	336	8	1	5	8	13	47	16	10	4	0.484255	1.08583	1.05206	1.0256	0.483268	0.14415	1.58687	1.22542	4.66165	0.551006	2.49131	0.874049
ENSRNOG00000001945	14	-	21558489	21615488	662	0	0	0	0	0	0	0	0	0	0	0	0	0	0	0	0	0	0	0	0	0
ENSRNOG00000001949	14	-	21703486	21707280	396	0	0	0	0	0	0	0	0	0	0	0	0	0	0	0	0	0	0	0	0	0
ENSRNOG00000001950	14	-	21746295	21748356	1472	0	0	0	0	0	0	0	0	0	0	0	0	0	0	0	0	0	0	0	0	0
ENSRNOG00000001951	14	-	21803735	21810314	815	0	0	0	0	0	0	0	0	0	0	0	0	0	0	0	0	0	0	0	0	0
ENSRNOG00000001953	11	+	37798370	37880821	1769	185	161	201	126	259	231	219	277	215	4.94384	3.24828	4.621	5.39596	3.68999	4.40811	4.12551	4.63715	4.35177	4.49802	4.37148	4.27104
ENSRNOG00000001955	11	-	54543731	54545230	503	0	0	0	0	0	0	0	0	0	0	0	0	0	0	0	0	0	0	0	0	0
ENSRNOG00000001956	11	+	54404446	54472447	4445	133	102	159	102	209	175	123	233	122	1.11646	1.0465	1.32212	1.80635	1.16167	1.11143	0.922136	1.4892	1.31204	1.35982	1.24113	1.16169
ENSRNOG00000001957	14	+	22072024	22089248	1274	0	0	0	0	0	0	0	0	0	0	0	0	0	0	0	0	0	0	0	0	0
ENSRNOG00000001958	11	-	53664638	53731779	2548	261	263	223	261	351	308	282	280	200	3.19289	4.67144	4.52619	3.78683	2.84225	4.99931	3.68817	4.36302	4.0284	3.87613	4.02653	4.13017
ENSRNOG00000001959	11	-	37891156	37914983	3315	62	81	126	135	99	139	149	191	42	0.51537	1.85721	0.826418	1.98548	1.23437	1.18347	1.49784	0.945869	1.39737	1.46777	1.28036	1.06633
ENSRNOG00000001960	14	+	22091777	22126021	2485	1	0	0	0	4	1	1	5	1	0.0218931	0	0.0237819	0.0927344	0	0	0.0179356	0.0681858	0.0179364	0.0309115	0.0346859	0.015225
ENSRNOG00000001962	11	-	37922292	37993207	1676	8	10	8	15	8	21	14	17	10	0.284856	0.479042	0.247545	0.410239	0.181936	0.339176	0.326709	0.177436	0.490086	0.310451	0.33141	0.337147
ENSRNOG00000001963	11	+	38035450	38059950	2553	124	163	198	200	117	118	207	274	70	1.16032	3.71677	2.23274	3.84762	2.62028	3.21712	2.81098	1.51005	1.60247	3.22834	1.9745	2.36994
ENSRNOG00000001964	11	-	53514595	53575175	1927	425	381	580	403	629	601	505	694	418	12.2237	13.2126	13.5006	17.1929	13.5412	13.2664	12.0983	14.322	14.3989	14.6668	13.6064	12.979
ENSRNOG00000001967	14	+	22142364	22155231	1274	0	0	0	0	0	0	0	0	0	0	0	0	0	0	0	0	0	0	0	0	0
ENSRNOG00000001971	11	+	53081025	53228716	3023	98	28	121	50	111	72	79	197	128	1.73963	0.761857	1.44681	2.26817	1.31291	0.453112	0.879594	1.17462	0.801691	1.34473	0.951967	1.3161
ENSRNOG00000001973	14	+	22192970	22619968	1924	1	0	0	1	2	0	0	0	0	0	0.0271942	0.0263487	0	0	0	0	0.0377726	0	0	0.0125909	0.0178476
ENSRNOG00000001976	11	-	38063915	38103290	3103	6	0	2	5	2	1	7	4	0	0	0.100318	0.116639	0.0606425	0.0285751	0	0.102627	0.0278683	0.0146616	0.0297392	0.0483855	0.0723191
ENSRNOG00000001979	11	-	32539683	32550539	2156	3480	4687	5906	1554	2347	1629	3661	5487	6848	129.202	32.871	71.3218	87.7007	88.9615	105.293	56.5865	34.4781	25.1799	93.9851	38.7482	77.7982
ENSRNOG00000001980	14	+	22553650	22591461	1869	0	0	0	0	0	0	0	0	0	0	0	0	0	0	0	0	0	0	0	0	0
ENSRNOG00000001982	11	-	51037393	51202820	6436	618	436	589	291	762	619	641	673	556	4.61094	2.7056	5.56726	4.72817	3.89972	4.30528	4.35493	4.92034	4.20565	4.31106	4.49364	4.2946
ENSRNOG00000001984	11	-	32498261	32508420	585	0	0	0	0	0	0	0	0	0	0	0	0	0	0	0	0	0	0	0	0	0
ENSRNOG00000001986	11	-	32467001	32469566	2566	0	0	0	0	0	0	0	0	0	0	0	0	0	0	0	0	0	0	0	0	0
ENSRNOG00000001989	11	+	50781127	50985083	2868	69	51	78	45	75	77	87	118	73	1.03537	0.715556	1.06307	1.41782	0.883228	0.861281	1.01089	0.82825	0.894732	1.05411	0.911289	0.938
ENSRNOG00000001990	14	+	22724070	22825444	2105	0	0	0	2	1	5	0	0	0	0	0.0483101	0	0	0	0	0	0.0167756	0.0882571	0	0.0350109	0.0161034
ENSRNOG00000001991	11	-	32081574	32088002	823	13230	8361	18026	12004	17988	14047	15528	12900	13348	659.735	665.176	710.316	540.14	711.307	492.054	628.749	692.249	568.807	581.167	629.935	678.409
ENSRNOG00000001992	11	+	61531578	61584634	4069	638	643	960	424	577	613	886	1166	633	6.32804	4.75213	6.92827	9.87478	7.66198	7.6538	7.25618	4.49125	5.02058	8.39685	5.58934	6.00281
ENSRNOG00000001996	14	-	22971836	23002011	2968	1085	880	1046	711	1508	1243	1557	1213	969	13.2805	10.9249	16.1532	14.0836	11.4452	14.3606	17.4818	16.0923	13.9569	13.2965	15.8437	13.4528
ENSRNOG00000002001	11	+	31893489	32069249	5203	558	491	972	343	341	602	781	1422	689	6.09675	3.40275	5.36354	10.6596	6.86672	5.17322	5.66159	2.34941	4.36419	7.56652	4.12506	4.95434
ENSRNOG00000002002	14	-	24103954	24123253	1263	0	0	0	0	0	0	0	0	0	0	0	0	0	0	0	0	0	0	0	0	0
ENSRNOG00000002004	14	-	13054771	13058172	2070	586	176	357	369	470	452	476	596	402	7.91114	8.14134	12.5271	9.93625	5.609	4.12407	7.67411	7.20173	7.28751	6.55644	7.38779	9.52651
ENSRNOG00000002005	14	-	23981219	24080470	3940	2	0	1	0	0	1	1	2	0	0	0	0.0224298	0.0174924	0.00824254	0	0.00845796	0	0.00845834	0.00857833	0.00563877	0.0074766
ENSRNOG00000002011	14	+	23480462	23498450	2623	0	0	0	0	0	0	0	0	0	0	0	0	0	0	0	0	0	0	0	0	0
ENSRNOG00000002012	11	-	31837839	31847490	2212	40	42	45	42	57	42	71	48	43	0.790746	0.865913	0.799036	0.747778	0.66067	0.919641	1.06963	0.816148	0.63277	0.77603	0.839517	0.818565
ENSRNOG00000002013	11	+	61321459	61417842	5792	1	3	2	0	3	4	7	5	1	0.00702304	0	0.00762892	0.029748	0.011214	0.0250869	0.0402746	0.0164048	0.0230151	0.0220163	0.0265649	0.00488399
ENSRNOG00000002014	14	-	23576085	23604834	1328	3	6	7	8	12	23	13	4	10	0.306306	0.274727	0.0998194	0.103796	0.171182	0.21883	0.326217	0.286195	0.57718	0.164602	0.396531	0.226951
ENSRNOG00000002021	11	+	31806618	31837763	8440	6231	4566	6386	4852	8759	8198	9416	7767	6678	33.9258	27.6351	34.3858	33.4272	25.901	27.6198	39.1885	34.6469	34.1208	28.9827	35.9854	31.9822
ENSRNOG00000002024	14	+	25589762	25958227	8028	1	0	3	1	12	12	6	7	1	0.00821103	0.00920564	0.0089194	0.0486921	0.0196663	0	0.0403605	0.0767193	0.0807247	0.0227861	0.0659349	0.00877869
ENSRNOG00000002026	11	-	31770165	31772984	1411	224	214	548	108	147	251	308	521	284	8.18738	3.49065	7.01476	12.7241	12.6128	7.34583	7.2742	3.29966	5.92827	10.8942	5.50071	6.23093
ENSRNOG00000002028	11	-	31719443	31752243	2264	935	438	1418	675	950	911	1230	1233	899	16.1524	13.5968	18.2485	18.7674	20.3403	9.37026	18.1047	13.29	13.4098	16.1593	14.9348	15.9992
ENSRNOG00000002031	14	+	13827636	13837671	3229	8	1	24	4	10	17	4	5	11	0.138573	0.056494	0.109475	0.0533604	0.24138	0.0149998	0.0412813	0.098087	0.175454	0.103247	0.104941	0.101514
ENSRNOG00000002032	11	+	31694339	31712611	2610	363	519	459	424	502	567	589	658	445	6.93542	7.40859	6.14551	8.68765	5.71123	9.63121	7.52032	6.09176	7.23976	8.01003	6.95061	6.82984
ENSRNOG00000002035	14	+	14107580	14124828	1857	109	136	172	83	102	146	136	196	87	1.90573	2.03834	2.59362	3.63715	3.00797	3.54716	2.44056	1.73967	2.62013	3.39743	2.26679	2.17923
ENSRNOG00000002036	11	-	31185473	31213787	2757	612	498	544	518	1019	819	1032	597	575	8.48368	8.56847	9.80859	7.46198	6.40796	8.74876	12.474	11.7062	9.89985	7.53957	11.36	8.95358
ENSRNOG00000002039	14	+	2892753	3038237	5821	416	424	494	320	557	594	628	623	551	3.85041	2.50705	3.15782	3.68814	2.75605	3.52795	3.59521	3.03066	3.40072	3.32404	3.34219	3.17176
ENSRNOG00000002040	14	-	14129725	14192048	3189	274	291	488	162	231	262	380	631	252	3.2144	2.3167	3.79654	6.81854	4.96961	4.4197	3.97092	2.29423	2.73797	5.40262	3.00104	3.10921
ENSRNOG00000002041	11	+	61083757	61158838	4148	438	401	516	256	548	430	670	782	401	3.93241	2.81457	4.66581	6.49658	4.03988	4.6823	5.38267	4.18428	3.45471	5.07292	4.34055	3.80426
ENSRNOG00000002042	14	+	3058993	3068371	2408	5	4	2	2	2	14	4	2	5	0.0844631	0.0378777	0.0917498	0.0286214	0.0269731	0.0804558	0.0553561	0.0263059	0.193755	0.0453501	0.0918057	0.0713635
ENSRNOG00000002044	11	+	60907015	60916842	1199	461	414	515	433	635	507	603	475	415	14.0793	16.4694	16.9892	13.6518	13.9491	16.7238	16.7595	16.7739	14.0919	14.7749	15.8751	15.846
ENSRNOG00000002045	14	-	14364008	14426437	3385	1083	719	861	612	1592	1091	1163	1266	1215	23.9221	13.5092	23.1627	21.1164	13.5341	16.8559	18.7591	24.4058	17.5985	17.1688	20.2544	20.198
ENSRNOG00000002046	11	-	60804311	60819249	810	0	0	1	1	0	1	0	0	0	0	0.0584676	0	0	0.0416354	0	0	0	0.0427255	0.0138785	0.0142418	0.0194892
ENSRNOG00000002050	14	+	33010300	33070190	1102	5213	3351	4923	3869	7674	6597	6622	6031	4485	165.552	160.113	209.025	188.593	145.079	147.281	200.249	220.556	199.502	160.318	206.769	178.23
ENSRNOG00000002051	11	-	31104787	31180642	6901	502	340	469	290	733	534	689	609	513	3.58548	2.2724	3.81129	3.60588	2.61702	2.8295	3.9451	3.98897	3.05773	3.01747	3.66393	3.22306
ENSRNOG00000002052	11	-	60645661	60679249	4096	1561	551	1437	1240	1788	1810	1086	2574	1666	16.5451	13.8061	16.8397	21.6554	11.3934	6.51547	8.83551	13.8257	14.7265	13.1881	12.4626	15.7303
ENSRNOG00000002053	14	-	14439082	14689554	11571	82	68	194	85	312	169	178	198	151	0.530835	0.33501	0.313137	0.589673	0.544488	0.284637	0.512638	0.85401	0.48674	0.472933	0.617796	0.392994
ENSRNOG00000002054	14	+	3204390	3247695	2200	122	106	130	128	208	164	175	128	92	1.78461	2.78369	2.57071	2.10343	2.01327	2.44828	2.781	3.14155	2.60631	2.18833	2.84296	2.37967
ENSRNOG00000002055	14	+	33108024	33124171	2466	343	309	452	229	343	371	407	489	371	6.98996	4.83719	7.01994	7.805	6.79897	6.93202	6.28208	5.03177	5.72668	7.17866	5.68018	6.28236
ENSRNOG00000002057	14	+	7618022	7682377	1113	66	13	23	34	44	84	43	22	28	1.02425	1.39439	2.62259	0.681765	0.671708	0.56623	1.28862	1.25322	2.51742	0.639901	1.68642	1.68041
ENSRNOG00000002061	14	-	7688551	7863664	8258	274	164	208	179	410	228	371	313	275	1.43194	1.04496	1.54982	1.3807	0.864686	1.0168	1.58261	1.66227	0.972644	1.08739	1.40584	1.34224
ENSRNOG00000002069	11	+	60613898	60634066	2079	64	86	92	65	103	108	99	104	53	1.03699	1.42583	1.36025	1.72383	1.43711	2.00354	1.58687	1.56914	1.73121	1.7215	1.62908	1.27436
ENSRNOG00000002070	14	-	14951495	15008150	1110	61	196	256	101	119	77	203	204	126	4.93772	4.43746	2.59671	6.77251	8.0094	9.14561	6.51719	3.63102	2.47215	7.97584	4.20679	3.99063
ENSRNOG00000002072	11	+	31002451	31075809	1956	78	28	34	22	62	61	71	32	43	0.894238	0.512937	1.76205	0.563765	0.564505	0.693335	1.20963	1.00393	1.0393	0.607201	1.08429	1.05641
ENSRNOG00000002073	14	-	3405995	3462629	3216	2	9	4	2	12	7	7	11	6	0.0803902	0.0300427	0.0291085	0.124855	0.0427874	0.14358	0.0768348	0.125187	0.0768383	0.103741	0.0929533	0.0465138
ENSRNOG00000002074	14	-	33134511	33164141	4240	99	134	217	48	94	113	145	405	144	1.56452	0.584676	1.1684	3.72766	1.88227	1.7335	1.29061	0.795191	1.00583	2.44781	1.03054	1.10586
ENSRNOG00000002075	14	+	15059387	15146586	4468	191	208	301	148	242	257	286	426	243	2.21231	1.51063	1.88891	3.28559	2.18782	2.25478	2.13312	1.71546	1.91691	2.57606	1.92183	1.87062
ENSRNOG00000002079	14	+	8080275	8368254	2742	14	1	12	3	18	12	10	21	4	0.092977	0.0781796	0.353494	0.413521	0.22269	0.0276768	0.190425	0.325772	0.22852	0.221296	0.248239	0.174883
ENSRNOG00000002080	11	-	30916730	30977483	7362	381	286	305	270	472	349	446	380	344	1.90071	1.67255	2.28676	1.77871	1.34543	1.88159	2.01884	2.03061	1.57983	1.66857	1.87642	1.95334
ENSRNOG00000002085	14	-	33389513	33430956	2660	0	0	0	2	0	1	1	1	0	0	0.0342893	0	0.0129549	0	0	0.012528	0	0.0125285	0.00431831	0.00835216	0.0114298
ENSRNOG00000002089	14	-	16267573	16276068	2471	837	1742	1499	919	1164	1483	1223	1569	1100	18.1081	16.9611	14.9673	21.881	19.7009	34.1452	16.4936	14.9197	20.0009	25.2424	17.1381	16.6788
ENSRNOG00000002091	9	-	60969061	61033580	5357	232	188	307	173	339	287	382	305	224	2.05915	1.78297	2.31668	2.37522	2.25311	2.05778	2.87681	2.42642	2.16147	2.2287	2.48824	2.05293
ENSRNOG00000002092	11	+	30550141	30663465	2145	2	2	2	0	2	2	2	7	0	0	0	0.0411997	0.112457	0.0302803	0.0451603	0.0310717	0.0295313	0.0310731	0.0626326	0.0305587	0.0137332
ENSRNOG00000002093	14	+	3506339	3682545	6045	1105	679	1203	677	1967	1372	1408	1838	1072	7.2136	5.10743	8.07714	10.4777	6.46289	5.44036	7.7619	10.3059	7.56379	7.46031	8.54388	6.79939
ENSRNOG00000002094	11	-	60585192	60613706	1393	997	848	897	883	1270	1107	1116	1064	912	26.6316	28.9081	31.6254	26.3213	20.9121	29.4848	26.6978	28.8757	26.4837	25.5728	27.3524	29.055
ENSRNOG00000002097	14	-	36550340	36554580	1835	45	34	49	24	59	32	53	40	44	0.975371	0.596465	1.0836	0.751174	0.867196	0.897422	0.962502	1.01835	0.58116	0.838598	0.854002	0.885145
ENSRNOG00000002100	14	-	33447591	33560503	3586	533	560	668	361	471	622	717	850	641	9.81341	6.1962	8.86395	11.0241	8.16474	10.2082	8.99269	5.61447	7.80154	9.79903	7.46956	8.29119
ENSRNOG00000002101	14	-	33563886	33580566	1964	180	291	335	183	150	258	281	423	247	5.11574	4.24932	4.0497	7.42191	5.53937	7.17638	4.76789	2.41896	4.37784	6.71255	3.8549	4.47159
ENSRNOG00000002104	11	-	30371713	30428073	4304	557	433	569	365	742	650	631	653	654	7.532	4.71284	6.96829	6.37102	5.23177	5.93774	5.95347	6.65369	6.13302	5.84685	6.24673	6.40438
ENSRNOG00000002105	14	-	3826659	3846891	2917	19	27	18	29	30	37	23	23	20	0.278899	0.45339	0.287812	0.271712	0.200398	0.448313	0.262756	0.325735	0.422714	0.306808	0.337068	0.340034
ENSRNOG00000002106	14	+	36687134	36755360	4594	158	123	169	150	300	202	241	267	179	2.23695	2.1016	2.14485	2.82668	1.68614	1.83024	2.46733	2.9191	2.06815	2.11435	2.48486	2.16113
ENSRNOG00000002110	9	-	120099333	120101098	1766	8	11	10	5	3	5	8	8	4	0.0921346	0.129119	0.200166	0.156105	0.183894	0.301687	0.15096	0.0538034	0.0943541	0.213895	0.0997058	0.140473
ENSRNOG00000002112	14	+	4125380	4200328	6048	461	447	590	382	810	662	780	640	526	3.53775	2.88046	3.36807	3.64657	3.16809	3.57973	4.29778	4.24182	3.64777	3.4648	4.06246	3.26209
ENSRNOG00000002115	11	+	30363280	30368862	656	4961	6206	5628	5136	9845	6459	5760	5623	5243	325.109	357.052	334.162	295.38	278.617	458.207	292.604	475.326	328.128	344.068	365.353	338.774
ENSRNOG00000002116	1	+	213991620	213993609	348	0	0	0	0	0	2	0	0	0	0	0	0	0	0	0	0	0	0.191528	0	0.0638427	0
ENSRNOG00000002117	14	+	4362717	4367605	1565	0	0	0	0	0	0	0	0	0	0	0	0	0	0	0	0	0	0	0	0	0
ENSRNOG00000002120	14	-	37081427	37108341	2105	0	0	0	0	0	0	1	1	0	0	0	0	0.0163706	0	0	0.015831	0	0	0.00545687	0.00527702	0
ENSRNOG00000002121	14	-	5086054	5101177	3148	236	215	242	152	269	243	315	353	182	2.35174	2.20201	3.3126	3.86417	2.49654	3.30794	3.33455	2.70643	2.57249	3.22288	2.87116	2.62212
ENSRNOG00000002122	14	-	5283647	5378726	6827	592	222	290	222	672	584	608	565	589	3.50945	1.48297	3.83163	2.85191	1.37951	1.57499	2.96781	3.11759	2.85078	1.93547	2.97873	2.94135
ENSRNOG00000002125	14	+	16341536	16364326	2671	1927	2836	2403	1724	2920	3191	2784	2649	2099	31.9663	29.4356	31.8786	34.1763	29.2171	51.4264	34.7342	34.6249	39.8139	38.2733	36.391	31.0935
ENSRNOG00000002126	11	+	20471764	20705063	3970	3	0	1	1	6	5	1	10	5	0.064302	0.0144182	0.0419096	0.108948	0.0102673	0	0.0105357	0.0600802	0.0526808	0.0397383	0.0410989	0.0402099
ENSRNOG00000002127	14	-	33596927	33597359	432	9	11	1	3	11	12	16	3	4	0.376643	0.3167	0.920557	0.239306	0.075175	1.23328	1.23424	0.80647	0.925719	0.515922	0.988808	0.537966
ENSRNOG00000002128	14	+	33580541	33614919	4036	772	849	860	1026	989	961	1389	1257	796	8.0226	11.5933	8.45197	10.7325	6.91998	10.1885	11.4687	7.76112	7.93512	9.28033	9.05497	9.35595
ENSRNOG00000002129	14	-	5418741	5428757	2731	51	65	83	46	76	72	121	110	67	0.997945	0.76815	0.825164	1.38799	0.986992	1.15278	1.47647	0.881396	0.878602	1.17592	1.07882	0.863753
ENSRNOG00000002130	14	-	5857946	5859581	315	0	0	0	0	0	0	0	0	0	0	0	0	0	0	0	0	0	0	0	0	0
ENSRNOG00000002134	14	+	5928737	5945321	1698	14	14	9	2	28	17	33	45	18	0.45705	0.0569348	0.386151	0.967981	0.182447	0.423272	0.686457	0.553573	0.353645	0.524567	0.531225	0.300045
ENSRNOG00000002135	14	+	37113210	37128737	3768	4452	3853	7160	4462	5580	6848	6288	6556	5462	93.9054	86.0052	83.1442	95.4863	98.2778	78.8748	88.5645	74.6963	96.4563	90.8796	86.5723	87.6849
ENSRNOG00000002137	14	+	33624390	33647180	3300	210	191	226	257	329	295	273	231	230	2.83509	3.55164	2.81188	2.41221	2.22409	2.80332	2.75683	3.15763	2.97913	2.47987	2.96453	3.06621
ENSRNOG00000002139	14	-	33649637	33677031	6775	28	6	29	25	63	48	42	31	23	0.138093	0.168283	0.182617	0.157677	0.13901	0.0428939	0.206586	0.294517	0.236109	0.113194	0.245738	0.162998
ENSRNOG00000002141	11	+	60371729	60398448	2235	234	404	537	312	740	789	656	725	556	10.1193	6.3663	4.62626	11.1783	7.80287	8.75503	9.78111	10.4866	11.7647	9.24541	10.6775	7.03729
ENSRNOG00000002142	14	-	9396512	9456990	1972	6	5	6	4	7	7	9	21	6	0.123765	0.0925046	0.134442	0.366969	0.0988102	0.122805	0.152089	0.112427	0.118297	0.196195	0.127604	0.116904
ENSRNOG00000002144	14	-	34132221	34177515	2916	581	748	638	626	857	779	798	769	629	10.8141	12.0662	10.8506	11.2003	8.75716	15.3123	11.2396	11.4722	10.9725	11.7566	11.2281	11.2436
ENSRNOG00000002145	11	+	60102125	60138065	2590	2	2	8	3	3	2	2	3	2	0.0314111	0.052824	0.034121	0.0399152	0.100311	0.0374011	0.0257331	0.036686	0.0257343	0.059209	0.0293845	0.0394521
ENSRNOG00000002146	14	-	6602004	6645257	4851	709	569	881	391	903	673	977	1030	657	5.50919	3.67583	6.45813	7.31683	5.89796	5.68113	6.71158	5.89571	4.62344	6.29864	5.74358	5.21438
ENSRNOG00000002149	14	+	9555264	9562189	3213	0	2	0	0	0	0	0	1	1	0.0126603	0	0	0.0107252	0	0.030149	0	0	0	0.0136247	0	0.00422009
ENSRNOG00000002151	11	+	57505005	57518933	1406	0	0	0	0	0	0	0	0	0	0	0	0	0	0	0	0	0	0	0	0	0
ENSRNOG00000002152	14	-	37210721	37294472	4146	200	129	154	177	376	280	219	278	174	2.72435	3.10702	3.40159	3.68742	1.92504	2.40494	2.8091	4.58383	3.5917	2.67247	3.66154	3.07766
ENSRNOG00000002153	14	-	34051003	34115273	5873	64	79	86	60	94	84	100	83	89	0.616429	0.465909	0.481517	0.487007	0.47555	0.65151	0.567416	0.506929	0.476651	0.538022	0.516999	0.521285
ENSRNOG00000002154	14	-	6782012	6793558	1655	3	2	2	5	7	4	5	2	3	0.0741837	0.138616	0.0805837	0.0418968	0.039484	0.0588868	0.10129	0.134776	0.0810355	0.0467559	0.1057	0.0977946
ENSRNOG00000002158	14	-	6801204	6813945	1930	10	2	2	7	2	17	8	0	1	0.0210764	0.165406	0.228947	0	0.0336535	0.0501911	0.138132	0.032821	0.293544	0.0279482	0.154832	0.138476
ENSRNOG00000002159	14	-	10343282	10395047	3048	428	395	513	250	294	357	466	568	503	6.71284	3.74055	6.2047	6.4217	5.46588	6.27677	5.09487	3.055	3.90333	6.05478	4.01773	5.5527
ENSRNOG00000002161	14	+	45024351	45046446	7118	29	21	30	14	30	41	25	43	33	0.273448	0.13006	0.261034	0.301851	0.198466	0.207195	0.169711	0.193556	0.278338	0.235837	0.213868	0.221514
ENSRNOG00000002163	14	-	45142769	45165207	4987	486	382	507	267	610	607	656	832	732	5.9707	2.44164	4.30614	5.74911	3.30161	3.71003	4.38355	3.87409	4.05631	4.25359	4.10465	4.23949
ENSRNOG00000002164	14	+	34354503	34381828	708	0	0	0	0	1	0	1	0	0	0	0	0	0	0	0	0.0470683	0.0447349	0	0	0.0306011	0
ENSRNOG00000002165	14	+	10424674	10439003	1445	75	61	70	76	122	99	108	61	77	2.16759	2.39859	2.29343	1.45472	1.57321	2.04464	2.49068	2.67406	2.28323	1.69086	2.48266	2.28653
ENSRNOG00000002167	14	-	6889856	6900733	2724	104	15	57	69	231	103	91	42	113	1.68743	1.15519	1.68701	0.531323	0.679556	0.266709	1.11326	2.68587	1.26012	0.492529	1.68641	1.50987
ENSRNOG00000002168	14	-	6926976	6933070	2859	0	0	0	1	0	0	0	0	0	0	0.0233153	0	0	0	0	0	0	0	0	0	0.00777177
ENSRNOG00000002169	14	+	34389991	34404883	720	1	0	0	0	0	0	0	0	0	0	0	0.0613704	0	0	0	0	0	0	0	0	0.0204568
ENSRNOG00000002171	11	+	57404196	57481567	3915	149	133	133	61	165	135	206	184	146	1.5482	0.725206	1.71632	1.65294	1.12598	1.67929	1.78958	1.36234	1.17283	1.48607	1.44158	1.32991
ENSRNOG00000002174	14	-	37315406	37361798	2605	0	0	0	0	0	0	1	0	0	0	0	0	0	0	0	0.0127925	0	0	0	0.00426415	0
ENSRNOG00000002175	14	+	34446616	34502218	9294	646	896	1233	741	765	898	940	1490	671	3.82437	4.73492	3.99953	7.19428	5.61054	6.0806	4.38908	3.39489	4.19317	6.29514	3.99238	4.18627
ENSRNOG00000002176	11	-	57897879	57993548	1630	55	61	67	26	46	69	86	110	57	1.42246	0.727438	1.49096	2.32553	1.33489	1.81258	1.75822	0.893819	1.41073	1.82433	1.35425	1.21362
ENSRNOG00000002177	14	-	62628111	62646110	1816	65	95	94	45	190	161	175	109	117	2.62074	1.13007	1.58157	2.06837	1.68101	2.53374	3.21132	3.31373	2.95455	2.09437	3.15987	1.77746
ENSRNOG00000002178	14	-	10440691	10446909	809	887	832	1276	1242	1668	1513	990	989	951	47.8173	70.0137	48.447	42.1274	51.2224	49.8114	40.7801	65.3021	62.3264	47.7204	56.1362	55.426
ENSRNOG00000002180	14	-	45598743	45797887	5822	803	393	733	425	1284	782	775	1120	907	6.33707	3.3291	6.09446	6.62922	4.08874	3.26945	4.436	6.98509	4.47627	4.66247	5.29912	5.25354
ENSRNOG00000002181	14	+	10446993	10491190	3864	60	84	99	86	117	111	143	111	83	0.873764	1.01501	0.686129	0.989926	0.832061	1.05292	1.23328	0.959021	0.957342	0.958303	1.04988	0.858302
ENSRNOG00000002182	14	-	16369544	16452998	3569	1281	1858	2133	723	1157	1639	1823	2135	1298	18.8771	11.7884	20.2371	26.304	24.766	32.1742	21.7198	13.1015	19.5285	27.7481	18.1166	16.9675
ENSRNOG00000002185	14	-	45829446	45863877	2103	291	166	188	137	336	263	307	278	231	4.72898	3.14436	6.47123	4.82129	3.07268	4.04636	5.14876	5.35576	4.41102	3.98011	4.97185	4.78152
ENSRNOG00000002186	14	-	7036820	7054548	1393	1299	1203	1339	1246	1724	1383	1457	1352	1271	37.1149	40.7922	41.205	33.4459	31.2167	41.8281	34.8554	39.1981	33.0866	35.4969	35.7134	39.704
ENSRNOG00000002187	11	-	69326719	69355854	1063	3	0	6	1	6	3	8	3	7	0.267866	0.0429019	0.124704	0.0972534	0.183305	0	0.250795	0.178771	0.0940523	0.0935196	0.174539	0.145157
ENSRNOG00000002188	14	+	10534423	10575224	1608	78	38	89	52	117	154	118	178	125	3.16211	1.47478	2.14339	3.81461	1.79747	1.14459	2.44544	2.30451	3.19166	2.25223	2.6472	2.26009
ENSRNOG00000002191	14	-	46050750	46054022	2577	31	90	88	38	57	78	81	99	68	1.07337	0.67248	0.531544	1.32385	1.10898	1.69154	1.04745	0.700551	1.0087	1.37479	0.918899	0.75913
ENSRNOG00000002192	14	+	45982244	46041866	2851	346	264	467	150	305	389	433	454	363	7.58003	3.51166	7.84836	8.03126	7.78548	6.56401	7.40731	4.95896	6.65491	7.46025	6.34039	6.31335
ENSRNOG00000002194	14	+	10581136	10600566	1776	1729	1904	3260	1433	1467	2050	2423	2771	2015	46.1515	36.7971	43.0174	53.7663	59.6118	51.9252	45.4645	26.1617	38.4674	55.1011	36.6979	41.9886
ENSRNOG00000002196	14	+	37435654	37444775	396	4	5	4	0	3	2	6	7	2	0.205442	0	0.44633	0.609143	0.328036	0.611545	0.504915	0.239942	0.168312	0.516242	0.30439	0.217257
ENSRNOG00000002199	14	-	34503038	34528262	1871	530	453	490	360	579	591	611	655	545	11.8488	8.77483	12.5168	12.0638	8.5051	11.7268	10.8825	9.80131	10.5268	10.7652	10.4035	11.0468
ENSRNOG00000002200	14	+	10624265	10625128	864	5	6	15	9	9	9	12	26	22	1.03577	0.47505	0.25571	1.03699	0.563813	0.33635	0.462838	0.32992	0.347144	0.645719	0.379967	0.588842
ENSRNOG00000002202	14	+	16491573	16493876	2304	7	3	2	0	6	3	6	5	1	0.0176551	0	0.134248	0.0747832	0.0281906	0.0630656	0.0867822	0.0824799	0.0433931	0.0553465	0.0708851	0.0506343
ENSRNOG00000002203	14	+	10786399	10828106	4311	215	228	307	193	250	223	300	401	232	2.18909	2.04169	2.2037	3.20541	2.31269	2.5616	2.31902	1.83671	1.72389	2.69323	1.95987	2.14483
ENSRNOG00000002204	14	+	16924960	16974514	3613	148	151	215	169	232	361	189	236	174	1.959	2.13319	1.81003	2.25092	1.93254	2.02424	1.74323	2.03376	3.32982	2.06924	2.36894	1.96741
ENSRNOG00000002205	14	-	37458029	37475418	1347	3384	2719	3902	3077	4503	4066	4703	3733	3485	105.242	104.177	111.008	95.5008	94.0756	97.7677	116.351	105.88	100.596	95.7814	107.609	106.809
ENSRNOG00000002207	14	+	62609484	62628862	6196	1177	860	1335	980	1589	1202	1570	1560	1223	8.02913	7.21315	8.39376	8.67621	6.99725	6.72266	8.44404	8.12254	6.46509	7.46537	7.67722	7.87868
ENSRNOG00000002208	14	-	16622760	16903242	7766	31	28	19	28	55	62	43	46	26	0.136185	0.164426	0.176383	0.204116	0.0794536	0.174628	0.184516	0.224308	0.266058	0.152733	0.22496	0.158998
ENSRNOG00000002210	14	+	7073445	7104566	1594	266	190	325	247	463	421	425	410	306	7.80884	7.06673	7.37369	8.86364	6.62144	5.77323	8.8851	9.19967	8.80188	7.08611	8.96221	7.41642
ENSRNOG00000002212	14	+	7113544	7128218	1297	25	9	15	7	56	34	34	18	20	0.627254	0.246132	0.85171	0.478244	0.375585	0.336091	0.873576	1.3675	0.873616	0.39664	1.03823	0.575032
ENSRNOG00000002214	14	+	7169519	7215025	3149	641	1154	882	1049	1248	1339	920	1161	804	11.8238	17.2955	10.2399	14.4643	10.3556	20.2073	11.084	14.2903	16.1328	15.009	13.8357	13.1198
ENSRNOG00000002215	11	-	69013050	69223158	7952	1406	831	1320	740	1428	1320	2052	1872	1112	5.75634	4.29467	7.90615	8.20938	5.45531	5.12204	8.70216	5.75567	5.59813	6.26224	6.68532	5.98572
ENSRNOG00000002216	14	-	34556220	34570356	993	218	247	244	191	321	262	310	314	272	11.8461	9.32603	10.3134	11.5851	8.48399	12.8087	11.0605	10.8852	9.34837	10.9593	10.4314	10.4952
ENSRNOG00000002217	14	+	10692764	10714524	733	117	41	71	27	180	112	154	128	109	6.04889	1.67985	7.053	6.01759	3.14566	2.70915	7.0013	7.77764	5.09208	3.95747	6.62367	4.92725
ENSRNOG00000002218	14	-	16976356	16979760	1933	3301	4388	3902	4680	5219	5897	4942	5191	4220	88.8043	110.414	75.458	92.5414	65.556	109.948	85.1986	85.5135	101.667	89.3486	90.7931	91.5588
ENSRNOG00000002223	2	-	198591407	198591655	249	0	0	0	0	0	0	0	0	0	0	0	0	0	0	0	0	0	0	0	0	0
ENSRNOG00000002224	14	-	62567745	62595854	1303	1281	1187	1501	942	1415	1330	1559	1040	1530	47.764	32.9698	43.4407	27.5046	37.4105	44.1225	39.8716	34.3947	34.0164	36.3459	36.0942	41.3915
ENSRNOG00000002225	14	+	17064353	17115963	2146	1082	1005	2462	509	756	1127	1709	3587	1368	25.9304	10.8168	22.2787	57.5995	37.2577	22.6825	26.5384	11.1576	17.5015	39.1799	18.3992	19.6753
ENSRNOG00000002227	14	-	35072108	35149610	5252	124	164	182	120	150	136	241	227	97	0.75228	1.04339	1.04464	1.49141	1.12689	1.51444	1.53121	0.905785	0.864122	1.37758	1.10037	0.94677
ENSRNOG00000002229	11	-	68695839	68842320	4850	375	181	346	227	404	334	494	466	387	3.24581	2.13449	3.4165	3.31101	2.31682	1.80755	3.39427	2.63827	2.29502	2.47846	2.77585	2.93227
ENSRNOG00000002232	14	-	7226586	7384876	4660	730	435	1323	346	972	820	1101	1365	670	6.23088	3.60751	7.37455	10.754	9.82287	4.81686	8.38823	7.03829	6.24765	8.46458	7.22472	5.73765
ENSRNOG00000002238	11	-	68306659	68349238	3276	110	77	72	129	95	97	193	77	35	0.434588	1.79579	1.48368	0.80996	0.71375	1.13842	1.96325	0.918458	0.986755	0.887375	1.28949	1.23802
ENSRNOG00000002240	11	+	68198709	68272758	2665	1281	757	2115	1001	1374	1582	1761	1901	1560	23.8112	17.1296	21.2395	24.5811	25.7733	13.7579	22.0203	16.3294	19.7829	21.3708	19.3775	20.7267
ENSRNOG00000002241	11	-	68141342	68197834	2958	114	119	153	89	186	139	215	151	125	2.25885	1.80312	2.2378	2.31163	2.20736	2.5605	3.18291	2.61708	2.05788	2.35983	2.61929	2.09992
ENSRNOG00000002244	14	-	35527927	35581031	6514	540	320	652	279	669	806	613	1286	606	3.78424	1.95329	3.66301	6.80315	3.25055	2.37934	3.13599	3.2528	4.12353	4.14435	3.50411	3.13351
ENSRNOG00000002246	14	-	42465807	42520020	2318	1204	1049	1866	802	1177	1314	1786	1929	1336	23.4448	15.7787	22.9512	28.6771	26.143	21.9188	25.6761	16.0821	18.8914	25.5796	20.2165	20.7249
ENSRNOG00000002247	14	+	17123360	17141767	2363	264	243	270	209	343	292	411	297	260	4.47572	4.0336	4.93665	4.33121	3.71071	4.98077	5.79615	4.59737	4.11814	4.3409	4.83722	4.48199
ENSRNOG00000002248	14	+	37551940	37756149	10144	723	529	584	529	797	895	1227	1051	560	2.2456	2.37824	3.14935	3.57035	1.86965	2.52581	4.03085	2.48845	2.94032	2.65527	3.15321	2.59106
ENSRNOG00000002251	14	+	10854682	10909612	4423	841	843	932	555	949	758	1141	1430	826	8.06712	6.07698	8.92222	11.8314	7.26705	9.80317	9.12919	7.21657	6.06507	9.63389	7.47028	7.68877
ENSRNOG00000002253	11	-	67645965	67647818	1854	43	51	49	45	64	46	44	59	63	1.38224	1.10691	1.02483	1.09663	0.858309	1.33234	0.790869	1.09333	0.826855	1.09576	0.903684	1.17133
ENSRNOG00000002254	14	-	42535701	42560174	4872	471	420	814	426	646	641	624	1005	712	5.94465	3.98761	4.27175	7.10846	5.42593	4.17538	4.26814	4.19957	4.38462	5.56992	4.28411	4.73467
ENSRNOG00000002255	11	+	67618625	67646253	1255	2183	1710	2781	2527	3568	2811	2612	2228	2127	106.422	141.751	118.646	94.4368	111.088	101.873	107.064	139	115.226	102.466	120.43	122.273
ENSRNOG00000002256	14	-	17143040	17225389	1970	4890	3252	8249	6549	9878	10840	7562	7524	6469	152.546	173.139	125.26	150.306	155.299	91.3094	146.086	181.367	209.422	132.305	178.958	150.315
ENSRNOG00000002258	14	+	11095163	11166428	2981	203	247	262	95	194	182	388	257	176	2.40162	1.45336	3.00902	2.9709	2.85428	4.01318	4.33742	2.0612	2.03466	3.27945	2.81109	2.288
ENSRNOG00000002262	14	-	11172362	11198194	1687	153	198	188	159	241	250	253	234	176	4.24376	4.29825	4.00745	4.77989	3.6191	5.68465	4.99767	4.52461	4.93863	4.69455	4.8203	4.18316
ENSRNOG00000002265	11	+	67188630	67258771	4325	0	1	0	0	0	0	4	0	0	0	0	0	0	0	0.0115789	0.0318665	0	0	0.00385962	0.0106222	0
ENSRNOG00000002266	14	-	35650985	35652709	1049	0	2	0	1	0	0	0	3	0	0	0.0434745	0	0.0985513	0	0.0923439	0	0	0	0.0636318	0	0.0144915
ENSRNOG00000002267	14	+	35683442	35717922	1093	272	332	414	304	393	419	495	468	381	14.1794	12.6842	10.9961	14.7551	12.3009	14.712	15.092	11.3881	12.7754	13.9227	13.0852	12.6199
ENSRNOG00000002270	14	+	11198896	11202669	1699	4190	2834	3753	3430	6962	5815	5806	3828	4598	124.028	103.73	122.773	87.4757	80.8229	91.0233	128.303	146.222	128.508	86.4406	134.344	116.844
ENSRNOG00000002271	14	-	37802365	37871051	4791	3015	4484	4161	2559	3457	3744	4274	5978	3534	30.005	24.3587	27.8069	42.9978	28.2052	45.3308	29.7283	22.8535	26.043	38.8446	26.2083	27.3902
ENSRNOG00000002272	14	+	36047144	36149740	2790	354	94	180	143	286	221	282	319	198	3.17467	2.57055	6.16559	4.33298	2.30414	1.79457	3.70417	3.57047	2.90304	2.81057	3.39256	3.97027
ENSRNOG00000002273	14	+	17283124	17302366	1953	131	153	169	88	140	195	181	284	117	2.4369	2.0549	2.96388	5.0111	2.81023	3.7944	3.08843	2.27041	3.32747	3.87191	2.89544	2.48523
ENSRNOG00000002275	14	-	36150399	36208373	2162	528	575	605	451	611	566	708	680	460	9.22663	10.1419	11.5042	11.5547	9.68824	13.7326	11.6339	9.54229	9.30101	11.6585	10.1591	10.2909
ENSRNOG00000002276	X	-	158698356	158739838	4372	12	10	42	2	18	11	15	45	27	0.25121	0.0208622	0.121281	0.35469	0.31198	0.110783	0.114333	0.130398	0.0838482	0.259151	0.109527	0.131118
ENSRNOG00000002278	14	+	37918652	38027925	3118	148	167	174	122	164	218	199	217	106	1.50394	1.94063	2.281	2.60825	1.97096	2.82126	2.31306	1.81174	2.53402	2.46682	2.21961	1.90852
ENSRNOG00000002280	X	+	80213332	80309936	342	134	104	168	56	115	127	160	308	143	17.0084	7.46744	17.3129	31.0343	15.9529	14.7286	15.5903	10.65	12.3754	20.5719	12.8719	13.9296
ENSRNOG00000002285	X	+	157854272	157879928	2599	0	1	0	0	0	0	2	0	0	0	0	0	0	0	0.0287957	0.0396247	0	0	0.00959857	0.0132082	0
ENSRNOG00000002289	11	-	67004042	67037115	2476	1	0	1	0	1	0	0	0	0	0	0	0.017846	0	0.0131162	0	0	0.0127917	0	0.00437205	0.00426391	0.00594867
ENSRNOG00000002291	X	-	79824782	79909678	5403	65	49	72	47	96	98	120	137	92	0.692638	0.39671	0.531582	0.87378	0.432768	0.439253	0.74013	0.56275	0.604467	0.581934	0.635782	0.54031
ENSRNOG00000002292	14	+	11256268	11274578	1700	2088	1757	1835	1690	2788	2517	2539	2059	1805	44.9894	47.2255	56.533	43.4763	36.5152	52.1441	51.8447	54.1068	51.3978	44.0452	52.4498	49.5826
ENSRNOG00000002294	10	-	3840622	4249739	3290	80	87	171	67	111	125	154	214	120	1.48367	0.928729	1.07445	2.24148	1.68794	1.28079	1.55986	1.06858	1.26618	1.73674	1.29821	1.16228
ENSRNOG00000002301	14	-	17371453	17436897	3845	1991	2242	2347	1805	2341	2300	2621	3112	2211	23.3908	21.4087	22.8806	27.8907	19.8232	28.2419	22.716	19.2834	19.9348	25.3186	20.6448	22.56
ENSRNOG00000002302	14	+	38247791	38473648	3708	5	1	6	2	8	5	19	6	5	0.0548509	0.024598	0.0595829	0.0557607	0.0525495	0.0130621	0.170756	0.0683329	0.0449378	0.0404575	0.0946755	0.046344
ENSRNOG00000002303	10	+	47281786	47341411	2258	1495	814	2649	1216	1347	2203	2206	2233	1801	34.6547	26.2324	31.2484	36.3999	40.6944	18.6498	34.7746	20.181	34.7289	31.9147	29.8948	30.7118
ENSRNOG00000002304	10	+	47412582	47420951	750	18	34	48	15	19	44	39	47	34	1.84404	0.912095	1.06048	2.1595	2.07844	2.19569	1.73287	0.802365	1.95512	2.14454	1.49678	1.27221
ENSRNOG00000002305	11	+	66932614	66961713	3998	56	16	90	76	147	159	167	134	65	0.661339	0.866924	0.618923	1.15499	0.731067	0.193835	1.39199	1.16454	1.32537	0.693298	1.29396	0.715729
ENSRNOG00000002309	13	-	102637769	102643223	2161	594	705	705	647	1064	896	1175	671	694	13.0635	13.654	12.1457	10.7	10.5948	15.8011	18.1194	15.5943	13.8177	12.3653	15.8438	12.9544
ENSRNOG00000002312	14	-	38477330	38575785	4407	115	133	148	92	145	200	214	260	164	1.51375	0.952039	1.15305	2.03305	1.09063	1.46171	1.6182	1.04209	1.51241	1.52846	1.3909	1.20628
ENSRNOG00000002314	10	+	28243	72912	7626	7	3	14	10	28	24	17	13	11	0.093963	0.0957681	0.0649532	0.0940742	0.0954764	0.0305131	0.118966	0.186229	0.167959	0.0733546	0.157718	0.0848947
ENSRNOG00000002318	14	-	42762587	43072843	3918	895	1300	2158	704	881	1068	1663	2196	1056	10.9636	8.19442	10.0937	19.3146	17.8873	16.0706	14.1446	7.12182	9.08423	17.7575	10.1169	9.75057
ENSRNOG00000002319	13	-	34238717	34253910	3053	1305	1242	1592	1378	1747	1787	2032	1684	1541	39.2019	39.3017	36.0623	36.292	32.3334	37.6207	42.3484	34.6038	37.2441	35.4154	38.0654	38.1886
ENSRNOG00000002320	14	+	38612408	38622580	1384	438	446	555	501	689	652	567	553	459	13.4906	16.5087	13.9839	13.7691	13.0231	15.6082	13.6524	15.7675	15.6998	14.1335	15.0399	14.6611
ENSRNOG00000002321	X	+	79489410	79489877	468	8	18	46	19	18	18	32	66	46	3.99821	1.85148	0.755328	4.85976	3.19205	1.86286	2.27859	1.21816	1.28176	3.30489	1.59284	2.20167
ENSRNOG00000002322	13	-	102780877	102790639	2726	1033	2012	1379	1130	1562	1841	1910	1696	1223	18.2496	18.9044	16.7443	21.4396	16.4284	35.7484	23.3491	18.1482	22.5066	24.5388	21.3346	17.9661
ENSRNOG00000002323	X	-	78870964	78911601	1227	77	58	101	40	77	85	100	138	79	2.619	1.48671	2.77292	3.87571	2.67322	2.28948	2.71592	1.98758	2.30864	2.94614	2.33738	2.29288
ENSRNOG00000002327	14	-	38643385	39112600	1926	0	0	1	0	1	4	2	1	1	0.0211202	0	0	0.0178921	0.0168617	0	0.0346047	0.0164446	0.0692126	0.0115846	0.0400873	0.00704005
ENSRNOG00000002331	10	+	47490153	47499876	1751	29	33	47	9	74	57	30	26	20	0.464619	0.234405	0.731819	0.511686	0.871704	0.912813	0.570948	1.33852	1.08485	0.765401	0.998107	0.476948
ENSRNOG00000002332	X	+	157759624	157773108	642	315	478	800	228	270	498	419	666	440	27.8786	16.1961	21.6804	35.7483	40.4681	36.0618	21.7491	13.3201	25.8509	37.426	20.3067	21.9184
ENSRNOG00000002333	7	-	4215898	4216833	936	0	0	0	0	0	0	0	0	0	0	0	0	0	0	0	0	0	0	0	0	0
ENSRNOG00000002336	14	+	39154529	39231695	4419	9	2	11	4	14	10	11	3	10	0.0920512	0.0412806	0.0899933	0.0233945	0.0808399	0.021921	0.0829527	0.100342	0.075415	0.0420518	0.0862366	0.0744417
ENSRNOG00000002338	10	-	76386471	76407989	3048	420	214	347	289	613	477	675	558	389	5.35664	4.46167	6.28247	6.50939	3.81484	3.50879	7.61474	6.57248	5.38133	4.61101	6.52285	5.36693
ENSRNOG00000002339	13	-	102808253	102942863	4129	194	190	255	175	180	262	326	284	241	2.77163	2.25638	2.42359	2.76694	2.34133	2.60179	3.07146	1.61182	2.46858	2.57002	2.38395	2.48387
ENSRNOG00000002340	1	-	89258553	89258935	303	0	0	0	0	0	0	0	0	0	0	0	0	0	0	0	0	0	0	0	0	0
ENSRNOG00000002341	10	+	76343847	76362145	2433	397	186	322	257	443	414	583	476	379	6.33652	4.81727	7.21008	6.74189	4.29805	3.70275	7.98525	5.76688	5.67074	4.91423	6.47429	6.12129
ENSRNOG00000002342	10	-	47525493	47546345	2977	525	340	452	348	670	499	518	717	416	6.34013	5.94622	8.69165	9.25736	5.4998	6.16999	6.4676	7.95071	6.23065	6.97572	6.88298	6.99267
ENSRNOG00000002343	14	-	43133218	43143973	1064	35	138	54	37	163	67	109	116	24	0.917536	1.58588	1.45351	3.75693	1.6482	6.28191	3.41387	4.85205	2.09853	3.89568	3.45482	1.31898
ENSRNOG00000002345	14	+	11988671	12027381	1866	24	7	12	2	11	23	9	37	10	0.217993	0.0488797	0.568318	0.683293	0.208846	0.181694	0.160728	0.186707	0.410769	0.357944	0.252735	0.278397
ENSRNOG00000002346	X	+	78769419	78782542	4875	2	1	1	0	2	0	0	0	0	0	0	0.0255784	0	0.0093996	0.0140186	0	0.0183342	0	0.00780608	0.00611139	0.00852614
ENSRNOG00000002347	13	-	69909096	70174565	4778	510	588	504	372	661	709	789	980	568	5.26665	3.8671	5.13682	7.69795	3.73096	6.49178	5.99337	4.77214	5.38592	5.97356	5.38381	4.75685
ENSRNOG00000002349	14	+	39661968	39798302	2067	0	0	3	0	6	6	5	0	0	0	0	0	0	0.056875	0	0.097269	0.110936	0.116728	0.0189583	0.108311	0
ENSRNOG00000002350	11	+	66878658	66923092	1107	1	0	0	2	3	0	0	2	0	0	0.0823934	0.0399157	0.0622586	0	0	0	0.0858328	0	0.0207529	0.0286109	0.0407697
ENSRNOG00000002352	13	-	69765091	69781019	1070	689	698	779	843	1019	830	1007	946	716	28.3042	37.3613	29.5866	31.6805	24.5855	32.8544	32.6119	31.3645	26.8809	29.7068	30.2858	31.7507
ENSRNOG00000002353	13	+	103157806	103228423	4415	452	474	571	265	528	456	632	766	539	5.04026	2.77822	4.59136	6.06815	4.26289	5.27768	4.84161	3.84436	3.49347	5.20291	4.05981	4.13661
ENSRNOG00000002358	10	-	76230373	76263866	2016	921	741	894	647	1220	1149	1007	1490	943	19.0272	14.636	20.1865	25.469	14.4014	17.8025	16.6456	19.1668	18.9938	19.2243	18.2687	17.9499
ENSRNOG00000002360	14	+	39964588	40049354	1737	0	0	2	0	1	1	3	1	0	0	0	0	0.0198389	0.0373928	0	0.057555	0.0182339	0.0191859	0.0190772	0.0316583	0
ENSRNOG00000002361	14	+	12218553	12315229	4557	26	18	38	1	33	14	37	25	18	0.160674	0.0100076	0.252108	0.18905	0.270808	0.191314	0.270573	0.229358	0.102384	0.217058	0.200772	0.14093
ENSRNOG00000002364	10	-	47719014	47725172	3346	3	2	2	8	20	11	5	6	1	0.0155198	0.139198	0.0505762	0.0788862	0.0247811	0.0369587	0.0635718	0.241681	0.139864	0.0468753	0.148372	0.0684313
ENSRNOG00000002365	X	-	78490866	78496847	1613	1263	1375	1394	1060	1675	1893	1958	1382	1847	46.5785	29.9696	34.5988	29.525	28.0663	41.2879	40.452	32.8897	39.1109	32.9597	37.4842	37.049
ENSRNOG00000002368	13	-	103231387	103264906	3033	1085	1309	1891	836	1029	1244	1599	2047	1154	20.4272	16.5908	20.8627	30.6962	26.7238	27.5895	23.1878	14.1822	18.0406	28.3365	18.4702	19.2936
ENSRNOG00000002369	13	+	71086745	71141075	4839	2	0	0	0	3	5	4	2	0	0	0	0.0295267	0.0230271	0	0	0.0445364	0.0317464	0.055673	0.00767571	0.0439853	0.00984224
ENSRNOG00000002372	10	-	32062946	32471454	1627	348	318	583	201	371	374	380	630	423	10.5756	5.63402	9.45112	13.3435	11.6369	9.46659	7.78319	7.22214	7.66065	11.4823	7.55533	8.55359
ENSRNOG00000002373	10	-	76151038	76166276	3513	2247	1848	3652	1281	1558	1887	3871	4338	2635	41.4322	22.582	38.3794	57.7843	45.845	34.5987	49.8642	19.0744	24.3084	46.076	31.0823	34.1312
ENSRNOG00000002376	13	+	34365147	34584651	4895	1227	1272	1949	818	1786	1883	1899	2427	1600	20.8937	11.9758	17.4052	26.849	20.3194	19.778	20.3156	18.1595	20.1453	22.3155	19.5401	16.7582
ENSRNOG00000002378	13	+	103268068	103292854	2010	550	372	840	498	758	558	896	839	639	13.1743	11.511	12.3176	14.6538	13.8264	9.13208	15.1336	12.1681	9.42516	12.5374	12.2423	12.3343
ENSRNOG00000002379	X	+	158053164	158133504	1060	0	0	0	0	0	0	0	0	0	0	0	0	0	0	0	0	0	0	0	0	0
ENSRNOG00000002381	14	-	12359363	12387102	5237	12	0	13	8	3	5	8	42	10	0.0776731	0.0696655	0.101249	0.276365	0.0806154	0	0.050906	0.0181434	0.0318177	0.118994	0.0336224	0.0828625
ENSRNOG00000002382	10	+	47765432	47768483	1469	0	0	0	0	0	0	0	0	0	0	0	0	0	0	0	0	0	0	0	0	0
ENSRNOG00000002385	13	-	67672878	67688477	3183	517	334	436	418	852	650	382	598	425	5.43132	5.98894	7.17704	6.47413	4.44843	5.08234	3.99934	8.47778	6.80547	5.33497	6.42753	6.1991
ENSRNOG00000002387	X	+	107370431	107372338	1173	259	386	241	258	345	279	275	226	164	5.68721	10.0307	9.75649	6.63937	6.67231	15.9383	7.81262	9.31538	7.92661	9.75001	8.35154	8.49147
ENSRNOG00000002388	10	-	34155515	34166599	3535	725	780	851	549	887	908	943	974	839	9.65441	7.08261	9.06234	9.49481	7.81803	10.6871	8.88964	7.94719	8.56008	9.33331	8.46564	8.59979
ENSRNOG00000002389	X	-	107394486	107405564	1809	3791	3266	3867	3461	5100	4354	4383	4265	4158	93.4974	87.2515	92.5991	81.2451	69.4213	87.4443	80.7411	89.2917	80.2105	79.3702	83.4144	91.116
ENSRNOG00000002391	X	-	107422357	107442878	1405	0	0	0	0	0	1	0	0	1	0.0289519	0	0	0	0	0	0	0	0.0237195	0	0.00790649	0.00965063
ENSRNOG00000002393	13	+	103300932	103371577	4801	2929	2163	3077	2128	2814	2589	3305	3798	3025	26.5708	20.9559	27.9471	28.2616	21.5779	22.6222	23.7826	19.2455	18.6311	24.1539	20.553	25.1579
ENSRNOG00000002394	13	+	67611708	67672827	7527	1654	1523	1820	1232	1814	1890	2206	2408	1848	9.98696	7.46447	9.70969	11.0243	7.85248	9.80013	9.76664	7.63299	8.36799	9.55897	8.58921	9.05371
ENSRNOG00000002396	13	+	27889345	27914006	3005	3	7	20	3	5	20	10	15	5	0.0741747	0.0498958	0.0483443	0.188513	0.236875	0.123647	0.121533	0.057754	0.243077	0.183012	0.140788	0.0574716
ENSRNOG00000002397	13	+	103396314	103410363	5828	1	0	1	1	5	3	3	1	0	0	0.00782511	0.0075818	0.00591285	0.00557234	0	0.0171539	0.0271725	0.0171547	0.0038284	0.0204937	0.00513564
ENSRNOG00000002403	13	+	68949665	69101588	3622	547	318	445	229	403	291	784	942	352	3.95319	2.88335	6.67315	8.96229	3.98996	4.25239	7.21322	3.524	2.67748	5.73488	4.47157	4.50323
ENSRNOG00000002407	10	-	3232794	3321412	4328	178	123	225	77	218	166	226	309	213	2.00192	0.81136	1.81729	2.4603	1.68831	1.37649	1.74014	1.59532	1.27821	1.8417	1.53789	1.54352
ENSRNOG00000002408	14	+	43810119	43837662	2344	12	10	40	8	10	24	6	46	13	0.2256	0.155648	0.226212	0.676265	0.554191	0.206631	0.0853013	0.135121	0.34122	0.479029	0.187214	0.202486
ENSRNOG00000002412	10	-	47766680	47775055	5359	0	2	2	0	0	0	0	0	0	0	0	0	0	0.01212	0.0180759	0	0	0	0.0100653	0	0
ENSRNOG00000002413	X	-	139354155	139464798	2831	757	1031	1164	737	756	1044	1035	1156	647	9.29646	11.8724	11.8154	14.0713	13.3527	17.639	12.1832	8.45788	12.2897	15.021	10.9769	10.9947
ENSRNOG00000002414	13	+	34610684	34670124	7376	9	8	25	0	9	4	18	32	6	0.0476968	0	0.0777175	0.215502	0.158665	0.0757231	0.117225	0.0557066	0.0260511	0.149963	0.0663274	0.0418048
ENSRNOG00000002417	13	+	27465930	27483799	1526	0	2	0	1	3	1	1	0	0	0	0.0298852	0	0	0	0.0634789	0.0218377	0.0622653	0.0218387	0.0211596	0.0353139	0.00996172
ENSRNOG00000002418	13	-	105039853	105141030	4317	768	1661	1007	777	996	1212	1713	1314	826	12.0601	12.7189	12.1807	16.2529	11.7383	28.8764	20.4898	11.3229	14.4978	18.9559	15.4368	12.3199
ENSRNOG00000002419	X	+	107496072	107511348	3043	185	202	238	173	654	367	407	344	227	3.03443	2.59271	2.68634	3.89559	2.53999	3.21517	4.45712	6.80699	4.01926	3.21692	5.09446	2.77116
ENSRNOG00000002420	10	+	4536180	4575646	3841	908	627	772	792	1418	1240	1205	1023	833	9.17776	9.78303	10.8672	9.5484	6.79068	8.22545	10.8764	12.1645	11.1929	8.18818	11.4113	9.94265
ENSRNOG00000002423	10	-	42894567	42928461	1500	444	606	885	272	320	569	615	898	524	14.21	8.26966	13.0793	20.6301	19.1606	19.5675	13.663	6.75675	12.6416	19.7861	11.0205	11.853
ENSRNOG00000002425	10	-	77491454	77512032	1918	85	130	116	196	151	256	122	234	123	2.60861	4.66034	1.95822	4.20421	1.96411	3.28283	2.11969	2.49349	4.44808	3.15038	3.02042	3.07573
ENSRNOG00000002428	X	+	78042859	78056347	4171	19	36	57	40	19	45	31	49	31	0.302326	0.437351	0.201282	0.40483	0.443805	0.418038	0.247676	0.144276	0.359545	0.422224	0.250499	0.313653
ENSRNOG00000002429	X	-	77954484	77956352	1671	4	14	9	4	4	15	14	11	5	0.121716	0.109168	0.105773	0.226847	0.174914	0.405794	0.279199	0.0758164	0.299155	0.269185	0.218057	0.112219
ENSRNOG00000002433	14	+	17492081	17520792	1868	921	894	1732	270	489	681	1354	2343	1200	26.1311	6.59169	21.7858	43.2227	30.1112	23.1801	24.1548	8.29109	12.1493	32.1713	14.8651	18.1695
ENSRNOG00000002434	10	+	77537340	77543192	1396	292	673	245	476	515	507	310	998	358	10.4316	15.55	9.24249	24.6355	5.69952	23.3498	7.40011	11.6843	12.1033	17.895	10.3959	11.7414
ENSRNOG00000002436	10	+	77755216	77783779	2664	274	157	214	198	319	297	328	312	223	4.51971	4.49912	6.03247	5.35703	3.46277	3.78884	5.44613	5.03411	4.93163	4.20288	5.13729	5.0171
ENSRNOG00000002440	13	-	35494721	35511020	2059	553	578	457	458	667	698	691	696	483	9.5421	10.1442	11.8675	11.6485	7.20804	13.5964	11.1836	10.26	11.2975	10.8177	10.9137	10.518
ENSRNOG00000002443	10	+	42933077	42945564	1903	83	75	153	47	115	117	168	200	93	1.98791	1.12634	1.92722	3.62166	2.61102	1.90887	2.94193	1.91398	2.04894	2.71385	2.30162	1.68049
ENSRNOG00000002449	5	-	33174542	33182715	2206	519	874	399	447	713	664	619	553	441	8.32811	9.46394	10.6467	8.847	6.01568	19.6526	9.5765	10.4839	10.2732	11.5051	10.1112	9.47957
ENSRNOG00000002450	13	-	105155441	105179095	1735	694	618	64	745	78	853	889	64	711	16.6695	19.5824	17.6747	1.27115	1.19795	17.2521	17.0751	1.42388	16.3844	6.57375	11.6278	17.9756
ENSRNOG00000002451	X	-	77416959	77570825	3987	8	16	13	5	12	16	8	18	15	0.2153	0.08046	0.124733	0.218872	0.148971	0.273448	0.0940702	0.13411	0.188149	0.213763	0.138776	0.140165
ENSRNOG00000002452	10	+	4578469	4635953	3073	329	262	293	234	414	382	463	491	284	3.75932	3.47267	4.7307	5.50599	3.09644	4.12945	5.02088	4.26695	4.14269	4.24396	4.47684	3.98756
ENSRNOG00000002454	13	-	68830620	68858809	2378	525	465	1073	543	445	603	724	1057	607	12.9477	12.9855	12.1647	19.1003	18.2729	11.8102	12.6517	7.39075	10.5378	16.3945	10.1934	12.6993
ENSRNOG00000002456	10	-	77840568	77918191	888	62	49	47	19	50	50	59	81	48	2.19878	0.975777	3.08511	3.14332	1.71887	2.67262	2.21412	1.78335	1.87646	2.5116	1.95797	2.08656
ENSRNOG00000002459	11	+	66713888	66731198	2844	2953	1689	4783	1441	1369	2357	4070	5587	3325	47.5571	23.107	45.8802	67.6964	54.617	28.7643	47.6899	15.2459	27.6192	50.3593	30.185	38.8481
ENSRNOG00000002460	13	+	27449934	27463010	1964	2	4	2	2	0	3	7	1	0	0	0.0464407	0.0449967	0.0175459	0.0330709	0.0986444	0.118773	0	0.0509051	0.0497537	0.0565594	0.0304791
ENSRNOG00000002461	17	-	90553394	90627101	5699	2011	1364	1648	823	2378	1679	2085	3778	2661	18.9933	6.58584	15.5921	22.8444	9.39109	11.5923	12.1918	13.2158	9.81824	14.6093	11.7419	13.7237
ENSRNOG00000002462	10	+	49020454	49028069	891	51	0	5	2	3	63	2	3	3	0.141898	0.106058	2.62037	0.12021	0.188812	0	0.0774985	0.110485	2.44131	0.103007	0.876432	0.95611
ENSRNOG00000002468	13	+	77485113	77678437	6508	0	2	7	0	5	8	3	1	3	0.0272211	0	0	0.00768684	0.0507092	0.021608	0.0223005	0.0353249	0.0594707	0.026668	0.039032	0.00907371
ENSRNOG00000002469	10	+	34185898	34199279	1533	688	411	882	373	822	682	1015	1111	712	18.8926	11.0963	19.8307	24.974	18.6846	12.9853	22.0641	16.9828	14.826	18.8813	17.9576	16.6065
ENSRNOG00000002470	10	+	34277993	34285623	1874	104	178	151	135	153	308	154	235	120	2.70132	3.40711	2.54312	4.48153	2.71379	4.77107	2.84004	2.68172	5.68034	3.9888	3.73403	2.88385
ENSRNOG00000002471	11	-	66585881	66695353	8527	2	3	1	1	3	1	12	1	4	0.0190817	0.00534828	0.010364	0.00404129	0.00380856	0.0170404	0.0468972	0.0111431	0.00390828	0.00829674	0.0206495	0.011598
ENSRNOG00000002473	13	-	67583621	67609469	1344	102	85	188	59	109	127	134	187	123	3.86059	2.07614	3.47766	4.97225	4.71097	3.17664	3.44557	2.6638	3.26573	4.28662	3.12503	3.13813
ENSRNOG00000002474	10	-	78173847	78219793	2281	162	221	198	128	204	217	256	273	192	3.42397	2.55914	3.13821	4.12434	2.81901	4.69268	3.74004	2.83259	3.17041	3.87868	3.24768	3.04044
ENSRNOG00000002475	7	-	138895079	138895597	519	490	427	128	525	173	707	609	124	107	8.38629	46.132	41.7177	8.23325	8.0094	39.8487	39.1031	10.5574	45.3977	18.6971	31.6861	32.0787
ENSRNOG00000002478	13	-	37266312	37287458	991	298	308	579	158	192	298	408	667	379	15.5568	7.27099	13.2872	23.1936	18.9741	15.0533	13.7198	6.13631	10.0213	19.0737	9.95914	12.0383
ENSRNOG00000002480	17	+	90670872	90746804	2341	42	56	60	36	84	67	101	153	58	1.61928	1.12682	1.27374	3.61867	1.33736	1.86158	2.31006	1.82599	1.53249	2.27254	1.88951	1.33995
ENSRNOG00000002484	14	-	43883458	43890171	1925	0	1	0	0	1	0	1	0	0	0	0	0	0	0	0.0251607	0.0173114	0.0164531	0	0.00838691	0.0112548	0
ENSRNOG00000002486	10	+	34592674	34593608	933	0	0	0	0	0	0	0	0	0	0	0	0	0	0	0	0	0	0	0	0	0
ENSRNOG00000002487	X	-	138384912	138435391	2014	1	0	1	1	0	1	0	1	1	0.0201973	0.0226439	0.0219398	0.0171103	0.0161249	0	0	0	0.0165471	0.0110784	0.0055157	0.0215937
ENSRNOG00000002488	10	+	43067299	43210427	3264	130	102	192	99	168	158	216	302	191	2.38033	1.38323	1.75989	3.18841	1.91033	1.51358	2.20529	1.63019	1.6132	2.2041	1.81623	1.84115
ENSRNOG00000002495	6	-	18708778	18709551	774	0	0	0	0	3	1	0	2	2	0.10511	0	0	0.0890442	0	0	0	0.122761	0.0430567	0.0296814	0.0552725	0.0350365
ENSRNOG00000002496	11	+	66316606	66566331	3273	1	3	4	2	2	3	5	9	2	0.0248564	0.0278672	0.0135004	0.0947574	0.0396891	0.0443945	0.050908	0.0193537	0.0305462	0.0596137	0.0336026	0.0220747
ENSRNOG00000002497	10	+	70999780	71000627	231	0	0	0	0	0	0	0	0	0	0	0	0	0	0	0	0	0	0	0	0	0
ENSRNOG00000002501	13	+	105408179	105411348	3170	0	1	2	1	2	0	0	1	0	0	0.0143864	0	0.0108707	0.0204893	0.015279	0	0.0199825	0	0.0155463	0.00666084	0.00479545
ENSRNOG00000002504	13	-	105489074	105684374	1713	2	2	0	2	2	1	0	1	0	0	0.0532455	0.0515899	0.0201168	0	0.0565492	0	0.0369787	0.0194547	0.0255553	0.0188111	0.0349451
ENSRNOG00000002506	14	+	17531398	17565950	3682	59	51	61	66	80	66	50	71	46	0.725256	1.16663	1.01047	0.948321	0.767834	0.957424	0.645821	0.982086	0.852522	0.891193	0.82681	0.967454
ENSRNOG00000002509	X	-	20034874	20070593	4582	1379	1173	1885	986	1401	1650	1723	2122	1470	13.0502	9.81368	13.2984	15.959	13.3602	12.3993	12.5312	9.68417	12.0008	13.9062	11.4054	12.0541
ENSRNOG00000002511	10	+	35078726	35121599	5717	394	161	265	148	396	277	510	365	280	1.99225	1.1806	3.04523	2.20009	1.50534	1.36399	2.97279	2.19385	1.6147	1.68981	2.26045	2.07269
ENSRNOG00000002512	13	+	105684420	105815606	1706	115	98	143	68	88	128	159	197	140	3.33812	1.81777	2.97859	3.97927	2.72216	2.78228	3.10585	1.63374	2.50042	3.16124	2.41333	2.7115
ENSRNOG00000002514	13	+	37400476	37468840	2376	177	129	258	112	201	193	257	301	216	3.69795	2.14972	3.29169	4.36553	3.52639	2.62965	3.60453	2.67935	2.70703	3.50719	2.99697	3.04645
ENSRNOG00000002516	6	+	18821815	18839409	2455	1090	1243	1914	798	1124	1251	1605	2195	1318	21.8382	14.8239	19.6185	30.8106	25.3191	24.523	21.7864	14.5009	16.9819	26.8842	17.7564	18.7602
ENSRNOG00000002517	13	+	67545430	67558600	1272	3	2	3	2	3	9	0	4	3	0.0959373	0.0717056	0.104214	0.108365	0.0765934	0.0761547	0	0.0746988	0.235796	0.0870378	0.103498	0.0906189
ENSRNOG00000002520	10	+	4719713	4763510	2238	781	487	688	377	627	607	729	889	447	8.12458	7.6823	15.4199	13.6886	9.98357	10.5396	10.855	8.87333	9.03879	11.4039	9.58904	10.4089
ENSRNOG00000002524	4	-	51822153	51844331	3192	10	11	13	6	22	11	12	16	6	0.0764613	0.0857232	0.13843	0.172732	0.132263	0.166911	0.12528	0.218293	0.114845	0.157302	0.152806	0.100205
ENSRNOG00000002525	13	+	67351087	67359335	4373	34	10	9	3	56	21	28	161	106	0.986007	0.0312861	0.343551	1.26871	0.0668375	0.110758	0.213373	0.405591	0.160037	0.482103	0.259667	0.453615
ENSRNOG00000002529	X	-	138224040	138237157	3167	766	950	977	797	949	1131	1073	996	854	10.9689	11.4768	10.6874	10.8375	10.0185	14.5288	11.2905	9.49069	11.9013	11.7949	10.8942	11.0444
ENSRNOG00000002532	10	+	4945911	4946397	396	0	0	0	0	0	0	0	0	0	0	0	0	0	0	0	0	0	0	0	0	0
ENSRNOG00000002535	10	-	79095593	79097807	2215	0	0	0	0	0	0	0	0	0	0	0	0	0	0	0	0	0	0	0	0	0
ENSRNOG00000002536	X	-	124921728	124926171	1313	197	189	227	360	435	441	341	340	314	9.72788	12.504	6.62969	8.92341	5.6146	6.9719	8.65469	10.4931	11.1932	7.16997	10.1137	9.62051
ENSRNOG00000002537	X	+	20316893	20454357	5541	4	3	6	7	6	14	9	22	13	0.0996057	0.0601306	0.0332919	0.142799	0.0367025	0.0273692	0.0564926	0.0357946	0.0878814	0.0689571	0.0600562	0.0643427
ENSRNOG00000002538	13	-	35580098	35668968	2196	116	92	303	115	211	260	201	233	161	3.52859	2.82573	2.76167	4.32608	5.30178	2.40084	3.60894	3.60067	4.66849	4.00957	3.95937	3.03866
ENSRNOG00000002539	10	+	4950484	4950920	315	0	0	0	0	1	0	0	0	0	0	0	0	0	0	0	0	0.100547	0	0	0.0335156	0
ENSRNOG00000002540	14	-	43961756	43992587	1492	30	17	11	23	24	20	31	44	7	0.190846	0.703022	0.888473	1.01625	0.239431	0.551867	0.692396	0.509474	0.446727	0.602516	0.549532	0.594114
ENSRNOG00000002541	14	+	44185446	44280079	4239	575	473	970	202	324	471	749	1205	615	5.90154	2.17319	5.99372	9.79581	7.43131	5.40445	5.88817	2.42081	3.70287	7.54386	4.00395	4.68948
ENSRNOG00000002542	10	+	71054344	71083536	4066	289	310	390	276	444	440	484	406	343	3.43147	3.09565	3.14067	3.44093	3.11498	3.69274	3.9668	3.45856	3.60634	3.41621	3.67723	3.2226
ENSRNOG00000002544	13	+	82072497	82217252	3881	739	1004	975	726	984	1063	920	1165	897	11.2895	10.2441	10.1033	12.4214	9.79694	15.0458	9.48589	9.6428	10.9608	12.4214	10.0298	10.5457
ENSRNOG00000002545	10	-	6841071	6870011	3841	1918	1729	2323	1559	2125	1917	2788	2759	2205	23.3517	18.5102	22.0646	24.7528	19.6409	21.8024	24.1886	17.5224	16.6326	22.0654	19.4479	21.3088
ENSRNOG00000002546	14	+	17615968	17631714	1672	944	917	1209	916	1000	1134	1321	1172	968	23.5501	24.9844	24.9475	24.1551	23.4827	26.5636	26.3286	18.9428	22.6026	24.7338	22.6247	24.494
ENSRNOG00000002548	13	-	77829382	77896697	5746	3	0	0	0	2	2	1	3	1	0.0127117	0	0.041425	0.0323064	0	0	0.0104139	0.0197952	0.0208287	0.0107688	0.0170126	0.0180456
ENSRNOG00000002549	13	-	37479758	37492680	2218	0	0	0	0	0	0	0	0	0	0	0	0	0	0	0	0	0	0	0	0	0
ENSRNOG00000002553	14	+	44413636	44457239	1047	527	384	580	366	624	561	612	720	439	17.0558	15.9421	22.2411	23.6975	17.9903	17.7639	19.479	18.8763	17.8566	19.8172	18.7373	18.413
ENSRNOG00000002555	13	+	27312498	27354052	1143	0	3	1	2	0	0	0	0	0	0	0.0797983	0	0	0.0284126	0.127124	0	0	0	0.0518457	0	0.0265994
ENSRNOG00000002556	X	-	20144432	20232639	3821	171	134	102	75	96	79	77	195	83	1.46157	1.48067	3.27096	2.90897	1.43399	2.80961	1.11081	1.31625	1.13972	2.38419	1.18893	2.07107
ENSRNOG00000002563	X	+	124894466	124906162	1215	494	402	545	623	829	557	631	525	593	23.1272	27.2404	20.9283	17.3457	16.9695	18.6679	20.1608	25.1739	17.7972	17.661	21.0439	23.7653
ENSRNOG00000002564	10	+	4951557	4952071	515	1	0	0	1	0	0	0	0	0	0	0.0885529	0.0857994	0	0	0	0	0	0	0	0	0.0581175
ENSRNOG00000002565	X	+	71412289	71485085	5716	443	342	482	334	691	537	761	654	524	3.74078	2.67322	3.43537	3.95523	2.74715	2.90708	4.45066	3.84092	3.14075	3.20315	3.81077	3.28312
ENSRNOG00000002566	10	+	4953879	4954624	553	0	0	0	0	0	0	2	2	0	0	0	0	0.12463	0	0	0.120522	0	0	0.0415432	0.040174	0
ENSRNOG00000002568	10	+	4957326	4958461	1136	23	26	27	35	43	54	24	43	31	1.11004	1.40508	0.894625	1.30439	0.771868	1.10853	0.704036	1.19886	1.58415	1.0616	1.16235	1.13658
ENSRNOG00000002569	13	+	77940454	77946201	1258	1446	1184	2056	1564	2227	1961	1913	1576	1633	89.7652	96.3863	86.3432	73.3907	90.2295	77.495	86.148	95.3165	88.3135	80.3718	89.926	90.8316
ENSRNOG00000002571	10	+	5352933	5389737	1804	0	0	0	0	0	2	0	0	0	0	0	0	0	0	0	0	0	0.0369466	0	0.0123155	0
ENSRNOG00000002572	13	-	77948771	77959110	1526	2130	2542	2321	1998	2927	2500	2341	2696	2338	91.3581	87.5296	90.4109	89.2454	72.4072	118.271	74.9398	89.0536	80.0333	93.3079	81.3422	89.7662
ENSRNOG00000002574	10	-	5333378	5344121	1394	456	309	542	484	643	595	700	570	465	13.5689	15.8341	14.4542	14.0906	12.6268	10.7362	16.7339	14.6092	14.2245	12.4845	15.1892	14.619
ENSRNOG00000002575	10	+	43224269	43231611	549	477	448	542	567	683	686	670	550	548	40.6033	47.1	38.3917	34.5229	32.0615	39.5239	40.6691	39.4029	41.6422	35.3694	40.5714	42.0317
ENSRNOG00000002578	13	-	27153925	27158628	1164	0	0	0	0	0	0	0	0	0	0	0	0	0	0	0	0	0	0	0	0	0
ENSRNOG00000002579	14	-	17969219	18076907	4895	147	153	149	123	130	123	189	267	125	1.03875	1.14594	1.32696	1.87964	0.988532	1.51388	1.28668	0.841143	0.837402	1.46069	0.988409	1.17055
ENSRNOG00000002580	13	+	68785827	68818990	2758	790	566	1130	604	1103	882	1192	923	838	12.3596	9.98741	12.6568	11.5325	13.3058	9.93976	14.4027	12.6666	10.6575	11.5927	12.5756	11.6679
ENSRNOG00000002582	10	-	43250745	43253296	1057	0	0	0	0	0	0	0	1	0	0	0	0	0.0326018	0	0	0	0	0	0.0108673	0	0
ENSRNOG00000002583	13	+	27238767	27257181	1909	0	0	0	0	0	0	0	0	1	0.0213082	0	0	0	0	0	0	0	0	0	0	0.00710274
ENSRNOG00000002585	X	-	124832628	124870329	3821	319	341	360	233	435	401	461	427	307	3.26825	2.78092	3.68897	3.85095	3.05973	4.32246	4.02055	3.60572	3.49743	3.74438	3.7079	3.24605
ENSRNOG00000002592	X	-	82641687	82743753	3909	1	0	2	1	3	1	0	1	2	0.0250631	0.0140495	0.0136127	0.0106162	0.0200096	0	0	0.029272	0.0102667	0.0102086	0.0131796	0.0175751
ENSRNOG00000002593	13	+	106463368	106683436	5330	539	827	682	184	579	448	781	931	680	5.18961	1.57435	4.46841	6.01921	4.15542	7.51506	4.88299	3.44057	2.80112	5.89656	3.70823	3.74413
ENSRNOG00000002595	13	-	39434217	39643361	2007	0	0	3	1	0	1	1	1	0	0	0.0227228	0	0.01717	0.0485435	0	0.0166041	0	0.0166048	0.0219045	0.0110696	0.00757428
ENSRNOG00000002597	7	-	2412363	2431197	2130	0	0	0	0	0	0	0	0	0	0	0	0	0	0	0	0	0	0	0	0	0
ENSRNOG00000002598	10	+	71159869	71218902	2323	1	0	0	0	0	0	0	0	0	0	0	0.0366087	0	0	0	0	0	0	0	0	0.0122029
ENSRNOG00000002599	10	+	47930633	47949773	1535	30	25	23	36	47	56	45	36	24	0.635999	1.06956	0.863584	0.808185	0.486605	0.788834	0.976936	0.96977	1.2158	0.694541	1.05417	0.85638
ENSRNOG00000002602	13	+	26970660	26998357	2132	0	0	0	0	0	0	0	0	0	0	0	0	0	0	0	0	0	0	0	0	0
ENSRNOG00000002607	10	+	101288489	101293379	3420	69	26	85	72	138	87	146	102	84	0.999095	0.9601	0.891486	1.02776	0.807142	0.368215	1.42262	1.278	0.847763	0.734372	1.1828	0.950227
ENSRNOG00000002609	17	-	90710555	90756048	3165	117	119	121	88	222	185	232	159	134	2.39384	1.7625	2.27046	2.40631	1.72576	2.53127	3.39537	3.08794	2.70764	2.22111	3.06365	2.14227
ENSRNOG00000002610	10	+	7041510	7055101	3027	395	489	370	315	640	603	525	627	503	6.75941	4.74579	5.76602	7.13792	3.9696	7.82439	5.77975	6.69649	6.63875	6.31064	6.37166	5.75707
ENSRNOG00000002612	10	+	71253598	71277277	3108	242	193	346	214	335	322	377	390	300	3.92639	3.1401	3.44054	4.32415	3.61537	3.00767	4.04224	3.41384	3.45268	3.64906	3.63625	3.50234
ENSRNOG00000002615	10	-	7056266	7077443	1841	845	567	745	635	967	831	1139	978	837	18.4938	15.73	20.2812	18.3064	13.142	14.9171	20.6173	16.6361	15.0428	15.4551	17.4321	18.1683
ENSRNOG00000002616	10	-	47949665	47997796	2207	5	1	1	10	4	4	7	0	1	0.0186851	0.209484	0.101485	0	0.0149176	0.0222482	0.107152	0.0581944	0.0612326	0.0123886	0.0755264	0.109885
ENSRNOG00000002618	13	+	68702820	68722472	3022	2848	2175	4095	1797	4088	3237	3765	3740	3465	108.254	62.943	96.6542	98.9868	102.141	80.91	96.3642	99.4442	82.8539	94.0126	92.8874	89.2839
ENSRNOG00000002624	17	+	90802393	90843485	2163	6	4	3	1	11	9	16	8	8	0.150448	0.021084	0.122571	0.127453	0.0450425	0.0895689	0.246505	0.16107	0.138665	0.0873548	0.18208	0.0980343
ENSRNOG00000002625	13	-	35678240	35858390	10570	822	1006	1100	700	848	896	935	1055	609	2.34367	3.02018	3.43628	3.43949	3.37968	4.60975	2.9478	2.54097	2.82497	3.80964	2.77125	2.93338
ENSRNOG00000002626	10	+	80790168	81296363	984	0	0	0	0	0	1	1	0	0	0	0	0	0	0	0	0.051506	0	0.0515083	0	0.0343381	0
ENSRNOG00000002627	13	-	107433588	107471843	3687	336	306	363	263	455	394	751	465	361	3.98279	3.25306	4.02678	4.34607	3.19735	4.01978	6.78779	3.90857	3.56127	3.8544	4.75254	3.75421
ENSRNOG00000002628	1	-	67819058	67853582	3566	0	0	0	0	0	0	0	0	0	0	0	0	0	0	0	0	0	0	0	0	0
ENSRNOG00000002630	10	+	43538160	43551271	2010	853	1055	1079	716	1121	1116	1284	1204	915	22.1152	19.4017	22.3953	24.6524	20.8207	30.3614	25.4239	21.096	22.0984	25.2782	22.8728	21.304
ENSRNOG00000002632	7	+	2458264	2470674	6627	11146	9494	11167	10292	18105	14378	14850	12455	10897	158.761	168.11	176.399	153.725	129.891	164.698	177.245	205.382	171.619	149.438	184.748	167.757
ENSRNOG00000002635	10	+	5199226	5211913	1396	910	1010	1162	874	1233	1148	1213	1375	1004	29.2551	28.552	28.8037	33.9417	27.032	35.0421	28.9559	27.9742	27.4055	32.0053	28.1119	28.8702
ENSRNOG00000002636	10	-	7093405	7200499	2638	11	7	37	8	13	16	22	74	8	0.123358	0.138301	0.184251	0.96666	0.455496	0.128522	0.277914	0.15608	0.202128	0.516892	0.212041	0.148637
ENSRNOG00000002640	13	+	26903052	26923250	2577	0	2	0	0	0	0	0	0	1	0.0157848	0	0	0	0	0.0375898	0	0	0	0.0125299	0	0.0052616
ENSRNOG00000002641	1	+	69558008	69589096	2553	0	0	0	0	0	0	0	0	0	0	0	0	0	0	0	0	0	0	0	0	0
ENSRNOG00000002642	7	+	2479311	2497013	1659	2639	2873	2996	2432	4162	3259	2905	3118	3054	74.8818	66.854	70.2886	64.7659	58.6479	83.8771	58.3528	79.4575	65.4665	69.097	67.759	70.6748
ENSRNOG00000002643	14	+	44479614	44502845	2319	274	197	302	169	290	272	327	505	273	4.78867	3.3235	5.22085	7.50425	4.22925	4.11452	4.69904	3.96074	3.90886	5.28268	4.18954	4.44434
ENSRNOG00000002644	10	-	81562409	81587858	1641	217	182	261	185	245	266	307	361	238	5.89959	5.1413	5.84309	7.58081	5.16523	5.37176	6.23436	4.72865	5.402	6.03926	5.455	5.628
ENSRNOG00000002645	10	-	43554046	43599232	5005	292	363	383	206	343	375	410	510	359	2.91772	1.87704	2.57793	3.51142	2.48515	3.51282	2.72987	2.17055	2.49694	3.1698	2.46579	2.45756
ENSRNOG00000002652	10	-	61177936	61361250	3803	128	138	185	55	151	136	183	335	136	1.81084	0.821035	1.85136	3.77877	1.96661	2.18787	1.99619	1.56547	1.48357	2.64442	1.68174	1.49441
ENSRNOG00000002653	13	-	107690087	107886476	3536	24	28	41	16	18	38	31	46	13	0.215488	0.297342	0.432144	0.645952	0.542584	0.552634	0.420968	0.232315	0.516048	0.58039	0.389777	0.314991
ENSRNOG00000002657	13	-	66988937	67206693	2838	28	18	24	13	16	22	16	142	18	0.258452	0.20927	0.43672	1.72726	0.27512	0.307737	0.188207	0.178876	0.258796	0.77004	0.208626	0.301481
ENSRNOG00000002659	10	-	5213350	5260608	5295	43	73	63	57	71	91	84	94	82	0.650839	0.507214	0.370737	0.632049	0.399212	0.689895	0.546194	0.438777	0.591737	0.573719	0.52557	0.509597
ENSRNOG00000002660	X	+	76083549	76087117	3569	33	57	54	23	36	55	81	52	28	0.319128	0.293894	0.408563	0.502081	0.491365	0.773539	0.756311	0.319474	0.513568	0.588995	0.529784	0.340529
ENSRNOG00000002662	X	+	76042239	76046938	1629	233	237	229	226	343	273	245	281	229	5.71831	6.32699	6.32014	5.94432	4.56533	7.04663	5.01195	6.66887	5.585	5.85209	5.75527	6.12181
ENSRNOG00000002664	10	+	5433248	5467839	3129	367	426	443	292	539	449	579	556	444	5.77206	4.25586	5.18265	6.12331	4.59786	6.59414	6.16644	5.45585	4.78214	5.77177	5.46815	5.07019
ENSRNOG00000002667	13	-	70566643	70626252	5157	87	83	66	31	52	68	57	101	59	1.1173	0.658169	1.78969	1.62033	0.997854	1.87153	0.884306	0.766741	1.05501	1.49657	0.902018	1.18839
ENSRNOG00000002669	10	+	61432819	61454444	5360	7169	5632	9735	4056	9385	7160	11420	9725	7767	129.857	76.0267	130.199	137.741	129.942	112.118	156.418	122.172	98.0737	126.601	125.554	112.028
ENSRNOG00000002671	10	-	81648216	81653717	746	10206	8328	11130	10694	17641	11415	11405	11160	10924	595.657	653.75	604.517	515.516	484.522	540.699	509.47	748.969	509.939	513.579	589.459	617.975
ENSRNOG00000002680	13	-	70658707	70783515	5656	2314	1570	2940	964	1688	1739	2934	6486	2424	42.1557	18.7956	43.7144	95.5572	40.8201	32.5105	41.8015	22.8571	24.7771	56.2959	29.8119	34.8886
ENSRNOG00000002682	10	+	43744731	43752242	2089	659	513	546	750	1184	929	909	547	734	15.2178	17.433	14.8415	9.60738	9.03756	12.664	15.4393	19.1131	15.7797	10.4363	16.7774	15.8308
ENSRNOG00000002691	13	+	70852023	70882340	2070	0	1	1	1	6	1	0	4	1	0.0196509	0.0220313	0	0.0665896	0.0156887	0.0233983	0	0.0918037	0.0160995	0.0352255	0.0359677	0.0138941
ENSRNOG00000002693	10	-	81657153	81666523	736	275	232	229	299	429	340	296	241	291	16.0831	18.5269	16.51	11.2838	10.1045	15.2674	13.4022	18.4612	15.3951	12.2186	15.7528	17.04
ENSRNOG00000002695	13	-	97820493	97838228	2067	793	651	918	704	1252	937	1045	935	883	17.377	15.5325	16.9521	15.5879	14.4231	15.2544	16.8476	19.1842	15.1071	15.0885	17.0463	16.6205
ENSRNOG00000002697	18	-	291780	325377	3511	860	966	1076	833	1076	1190	1414	1163	1025	11.9195	10.8601	10.8635	11.4572	9.98964	13.3755	13.4707	9.74253	11.3373	11.6074	11.5168	11.2144
ENSRNOG00000002701	11	-	65983221	66034573	1690	0	0	2	2	2	5	0	0	2	0.048139	0.0539701	0	0	0.0384327	0	0	0.037482	0.0985972	0.0128109	0.0453597	0.0340364
ENSRNOG00000002705	13	-	26825261	26850460	2822	827	883	1046	622	880	976	1106	1284	881	12.6991	10.0518	12.9491	15.6792	12.0374	15.1551	13.0605	9.87655	11.5259	14.2906	11.4876	11.9
ENSRNOG00000002708	X	+	21063545	21168701	5692	387	287	419	281	554	455	486	518	409	2.92289	2.25139	3.00426	3.13604	2.3906	2.44214	2.84533	3.08265	2.66396	2.65626	2.86398	2.72618
ENSRNOG00000002710	13	+	97838361	97913082	2625	1382	1632	2520	1137	1687	2138	2079	2263	1964	30.4345	19.7534	23.2633	29.7079	31.1766	30.1124	26.3929	20.3547	27.1431	30.3323	24.6302	24.4837
ENSRNOG00000002711	13	-	87818391	87847263	1890	15	14	16	6	13	14	6	18	12	0.258269	0.144777	0.350688	0.328192	0.274926	0.358773	0.105792	0.217852	0.246858	0.32063	0.190167	0.251245
ENSRNOG00000002713	10	-	43752700	43760930	2921	505	399	587	423	644	610	729	647	639	8.89862	6.60418	7.63926	7.6329	6.52625	6.616	8.31683	6.98287	6.95953	6.92505	7.41974	7.71402
ENSRNOG00000002714	10	-	7223362	7240812	1366	1391	1317	1793	1760	1882	2208	2335	1766	1721	51.2488	58.7587	44.9954	44.5509	42.6272	46.697	56.9637	43.6363	53.8679	44.625	51.4893	51.6676
ENSRNOG00000002718	10	+	35133252	35135466	1238	2	1	2	3	4	4	2	0	4	0.131429	0.110512	0.071384	0	0.0524646	0.0391231	0.0538358	0.102334	0.107676	0.0305292	0.0879487	0.104442
ENSRNOG00000002721	11	+	65960277	65966898	454	6195	4645	8930	6603	9775	7473	7038	7253	6439	576.921	663.278	602.944	550.527	638.782	495.546	516.601	681.931	548.556	561.618	582.362	614.381
ENSRNOG00000002722	10	+	106065712	106112857	2946	1307	843	1248	702	1543	1380	1821	1855	1229	16.9696	10.8671	19.6035	21.6984	13.7575	13.8595	20.5987	16.5887	15.6109	16.4385	17.5994	15.8134
ENSRNOG00000002723	13	+	82355471	82365341	3514	13	4	14	14	11	20	6	15	13	0.152878	0.184581	0.166067	0.149437	0.131442	0.0560097	0.0578046	0.100721	0.192691	0.112296	0.117072	0.167842
ENSRNOG00000002724	10	-	48008802	48044344	1579	321	238	316	206	375	332	310	307	208	5.36859	5.96103	8.99996	6.71273	6.51161	7.31433	6.55492	7.53624	7.02042	6.84622	7.03719	6.77653
ENSRNOG00000002728	14	+	18231860	18272484	2468	4	2	4	3	10	3	7	6	8	0.131855	0.0554353	0.0716154	0.0837766	0.0526347	0.0392499	0.094518	0.128332	0.0405096	0.0585537	0.0877865	0.0863021
ENSRNOG00000002730	13	+	87966758	88003035	809	1588	1209	2091	823	1465	1470	3201	3992	2233	138.254	57.1274	106.801	209.383	103.358	89.1281	162.361	70.6239	74.5647	133.957	102.517	100.727
ENSRNOG00000002734	X	-	147584268	147586777	2508	0	1	2	3	5	0	1	2	1	0.0162191	0.0545511	0	0.0274802	0.0258976	0.019312	0.0132872	0.0631425	0	0.0242299	0.0254766	0.0235901
ENSRNOG00000002735	13	-	70885504	70922245	4205	578	528	711	356	729	676	776	984	617	5.9686	3.86095	6.0737	8.06391	5.49112	6.08166	6.14975	5.49087	5.3575	6.54556	5.66604	5.30108
ENSRNOG00000002736	13	-	78011047	78609045	2823	175	188	247	157	232	219	194	281	239	4.65832	3.43074	3.70516	4.63981	3.84354	4.36304	3.09771	3.52083	3.49706	4.28213	3.37187	3.9314
ENSRNOG00000002746	11	-	65782567	65845418	2302	1326	970	1211	551	1034	1000	1315	2376	1640	33.7777	12.7231	29.6666	41.4568	19.9129	23.788	22.1881	16.5818	16.8739	28.3859	18.5479	25.3892
ENSRNOG00000002748	10	-	90644995	90657185	2281	932	910	1422	1187	1137	1469	1360	1326	1054	18.7961	23.7321	18.0544	20.0325	20.2456	19.3228	19.869	15.7875	21.4624	19.867	19.0396	20.1942
ENSRNOG00000002749	10	+	81693770	81827562	7313	4754	3638	6601	2872	4820	4661	6076	7479	5446	38.3733	22.6878	36.3873	44.6435	37.1335	30.5221	35.0734	26.4439	26.9066	37.4331	29.4746	32.4828
ENSRNOG00000002750	13	+	78722763	78789266	5646	398	385	893	198	559	619	490	1010	507	10.4794	4.58828	8.93613	17.6853	14.7361	9.47523	8.29722	8.99635	10.4821	13.9656	9.25855	8.00127
ENSRNOG00000002751	X	-	75439778	75566481	2883	18	14	8	9	18	17	20	33	14	0.197532	0.142367	0.27588	0.394445	0.0901162	0.2352	0.231178	0.197746	0.19651	0.23992	0.208478	0.205259
ENSRNOG00000002753	10	+	90731865	90746936	2528	882	343	763	2073	3093	1752	1437	910	1228	19.7594	37.3966	15.4164	12.4046	9.80178	6.5716	18.9427	38.7509	23.0961	9.59264	26.9299	24.1908
ENSRNOG00000002754	14	-	18521930	18531179	1140	0	8	4	0	1	3	8	12	1	0.0356819	0	0	0.362738	0.11395	0.339891	0.233855	0.0277827	0.0876997	0.272193	0.116446	0.011894
ENSRNOG00000002755	10	-	61456145	61577412	5780	3500	3407	4535	2702	4297	4320	4694	5473	4113	46.1917	34.021	42.6984	52.0707	40.6618	45.5594	43.1873	37.5748	39.7481	46.0973	40.1701	40.9703
ENSRNOG00000002757	10	-	71393692	71441389	2101	216	181	214	205	323	306	334	210	175	4.23723	5.56487	5.68115	4.30751	4.13677	5.21823	6.6252	6.08937	6.07007	4.55417	6.26155	5.16108
ENSRNOG00000002759	14	-	44507218	44524252	1586	856	933	1251	666	963	950	990	1195	903	23.16	19.1505	23.8486	25.9646	25.616	28.4926	20.8015	19.231	19.9619	26.6911	19.9981	22.053
ENSRNOG00000002763	10	-	48050803	48129377	5638	1198	1283	1855	1116	1312	1404	1687	2225	1521	10.9738	9.02712	9.38909	13.5995	10.685	11.0219	9.9713	7.37035	8.29896	11.7688	8.54687	9.79667
ENSRNOG00000002764	10	+	61626597	61672136	2163	342	307	414	233	381	337	336	486	364	12.9882	9.32097	13.256	14.6909	11.7938	13.0433	9.82192	10.5852	9.85159	13.176	10.0862	11.8551
ENSRNOG00000002767	X	+	70596576	70648532	5013	116	86	131	112	199	153	194	176	89	1.09573	1.54592	1.55135	1.83565	1.28762	1.2607	1.9567	1.90762	1.54324	1.46132	1.80252	1.39767
ENSRNOG00000002768	10	+	7279920	7295452	1449	0	0	0	0	0	0	0	0	1	0.0280728	0	0	0	0	0	0	0	0	0	0	0.00935758
ENSRNOG00000002771	14	-	18576355	18591394	2098	0	0	0	0	0	0	0	0	0	0	0	0	0	0	0	0	0	0	0	0	0
ENSRNOG00000002773	13	-	88054817	88061108	2917	465	501	761	769	774	1008	1072	841	786	10.9607	12.0226	7.04382	9.93519	8.47238	8.3187	12.2467	8.40396	11.5161	8.90876	10.7223	10.0091
ENSRNOG00000002775	13	-	70938082	70980913	2526	135	107	134	112	223	193	146	145	117	1.88411	2.02206	2.36152	1.97811	1.72278	2.05166	1.92611	2.79609	2.54628	1.91752	2.42283	2.08923
ENSRNOG00000002776	13	+	82369493	82387631	1762	9	6	6	9	32	125	29	28	16	0.369375	0.232941	0.225698	0.547607	0.110587	0.16493	0.548471	0.575206	2.36421	0.274374	1.16263	0.276005
ENSRNOG00000002778	10	-	71744659	71837851	1789	198	279	242	178	242	235	197	309	209	4.75214	4.53753	4.89042	5.95203	4.39301	7.55349	3.66959	4.28435	4.37763	5.96618	4.11052	4.7267
ENSRNOG00000002781	13	-	26780633	26812215	1795	174	195	329	142	213	182	251	337	269	7.26575	4.30005	5.10524	7.71119	7.09461	6.27139	5.55406	4.47955	4.02743	7.02573	4.68701	5.55701
ENSRNOG00000002782	14	-	18626644	18634309	2028	0	1	2	0	4	0	1	3	3	0.0601737	0	0	0.0509765	0.0320272	0.0238828	0.0164321	0.06247	0	0.0356289	0.0263007	0.0200579
ENSRNOG00000002783	13	+	78805347	78833192	2293	47	69	38	29	88	75	55	46	32	0.883092	0.897244	1.40894	1.07542	0.837227	2.26728	1.24345	1.89088	1.69569	1.39331	1.61	1.06309
ENSRNOG00000002784	X	+	82143789	82145066	1278	0	0	0	0	0	0	0	0	2	0.0636579	0	0	0	0	0	0	0	0	0	0	0.0212193
ENSRNOG00000002789	X	-	81816553	81817101	450	2	8	10	13	20	13	10	6	7	0.63276	1.31747	0.196385	0.459468	0.72168	0.861056	0.740541	1.40766	0.962747	0.680735	1.03698	0.715539
ENSRNOG00000002790	X	-	75150608	75291938	2256	283	205	754	75	166	207	362	805	323	5.96947	1.554	5.68144	12.6035	11.1252	4.51116	5.48088	2.38873	3.13424	9.41331	3.66795	4.40164
ENSRNOG00000002791	13	-	26605426	26769374	1179	23	29	26	5	14	11	15	73	29	1.07046	0.206918	0.922227	2.28275	0.766212	1.27459	0.453598	0.40237	0.332654	1.44118	0.396207	0.733201
ENSRNOG00000002792	14	-	18731378	18733391	1072	2	0	0	3	14	5	29	43	6	0.227672	0.127625	0.0824379	1.38226	0	0	0.901499	0.413631	0.155438	0.460754	0.490189	0.145912
ENSRNOG00000002793	10	+	102136283	102143434	2088	1	0	0	0	0	2	2	0	0	0	0	0.0211622	0	0	0	0.0319199	0	0.0319213	0	0.0212804	0.00705407
ENSRNOG00000002794	13	+	82429063	82464628	3179	21	52	60	34	61	160	82	66	24	0.307677	0.488674	0.292443	0.716788	0.614099	0.793756	0.861203	0.60889	1.68047	0.708214	1.05019	0.362931
ENSRNOG00000002795	10	+	102167771	102180569	2994	563	641	738	482	821	924	793	864	639	8.68165	7.34185	8.30899	9.9444	8.00501	10.3696	8.82639	8.68502	10.2849	9.43966	9.26545	8.11083
ENSRNOG00000002797	11	-	65285468	65350442	2379	0	1	2	1	4	5	2	4	5	0.0854927	0.0191697	0	0.0579405	0.0273019	0.0203591	0.0280154	0.0532531	0.0700418	0.0352005	0.0504368	0.0348875
ENSRNOG00000002800	X	+	70563570	70572295	2439	1	0	0	0	0	0	0	1	0	0	0	0.043025	0.0335542	0	0	0	0	0	0.0111847	0	0.0143417
ENSRNOG00000002802	14	-	18743685	18745457	926	73	7	9	38	42	31	30	118	85	3.73389	1.87147	3.4834	4.39125	0.315638	0.366135	1.07962	1.43654	1.11566	1.69101	1.21061	3.02959
ENSRNOG00000002807	10	+	106264434	106348490	1701	373	309	354	209	284	368	528	684	528	12.6265	5.60341	9.68939	13.857	6.75859	8.79849	10.3441	5.28802	7.20983	9.80469	7.61397	9.30643
ENSRNOG00000002810	10	+	35279236	35325508	2995	620	246	467	252	676	517	759	1317	695	9.43933	3.83719	9.14717	15.1532	5.06381	3.97825	8.44514	7.14874	5.75275	8.0651	7.11554	7.47457
ENSRNOG00000002811	13	+	63526486	63959332	3039	3	0	1	1	1	2	2	7	7	0.0936959	0.0150065	0.0436197	0.0793751	0.0106863	0	0.0219311	0.0104219	0.0219321	0.0300204	0.0180951	0.050774
ENSRNOG00000002812	10	-	71843991	71849293	1904	0	0	0	0	0	0	0	0	0	0	0	0	0	0	0	0	0	0	0	0	0
ENSRNOG00000002813	13	-	78857638	78885464	2283	278	278	376	176	272	249	352	387	227	4.04458	3.51574	5.3806	5.84146	5.34859	5.89784	5.13805	3.77348	3.63475	5.69596	4.1821	4.31364
ENSRNOG00000002814	10	+	90929867	90931635	736	213	63	98	106	457	89	99	142	234	12.9328	6.56808	12.7877	6.64855	4.3242	4.14588	4.48249	19.6661	4.02989	5.03954	9.39282	10.7629
ENSRNOG00000002818	10	-	90932038	90983951	3327	1086	1042	1520	1005	1210	1314	1466	1752	1198	14.6473	13.776	14.4234	18.1467	14.8371	15.1694	14.684	11.5189	13.1621	16.0511	13.1216	14.2822
ENSRNOG00000002820	10	+	43871613	43880055	1877	28	3	7	12	35	35	24	13	12	0.280534	0.314516	0.711051	0.257461	0.130649	0.0835076	0.459646	0.637086	0.670348	0.157206	0.589027	0.435367
ENSRNOG00000002821	13	+	26172243	26394505	6091	355	333	525	201	326	405	492	722	430	2.87166	1.50493	2.57532	4.08475	2.79916	2.64795	2.69177	1.69515	2.21589	3.17729	2.20094	2.31731
ENSRNOG00000002823	10	+	35333859	35374355	3689	605	653	1151	482	652	745	983	1275	720	9.80507	7.35905	8.94977	14.7093	12.514	10.5884	10.9668	6.9134	8.31194	12.6039	8.73072	8.70463
ENSRNOG00000002824	X	-	73762691	73778674	2208	2	1	7	2	21	2	4	46	1	0.0288288	0.0646417	0.0626318	1.12343	0.161112	0.0343263	0.0944702	0.471381	0.0472372	0.439624	0.204363	0.0520341
ENSRNOG00000002826	13	-	88288046	88307988	3940	47	34	40	31	45	50	35	56	42	0.433617	0.358819	0.5271	0.489788	0.329702	0.417962	0.296029	0.361739	0.422917	0.412484	0.360228	0.439846
ENSRNOG00000002827	10	-	8312961	8654892	4153	8383	5779	8604	8142	12366	9853	11390	8759	8134	108.767	122.062	121.768	99.2229	91.8541	92.0126	124.775	128.751	107.942	94.3632	120.489	117.532
ENSRNOG00000002828	10	+	81913689	81915716	2028	3209	3464	4934	2746	3783	4396	7047	5617	4667	93.6102	61.7508	69.9187	95.445	79.0112	82.7302	115.797	59.081	72.2389	85.7288	82.3724	75.0933
ENSRNOG00000002829	14	-	18851954	18853315	909	0	0	1	0	2	0	0	0	1	0.0447496	0	0	0	0.0357267	0	0	0.069686	0	0.0119089	0.0232287	0.0149165
ENSRNOG00000002831	10	-	81936444	81942188	3274	155	159	280	70	201	121	203	231	151	1.87608	0.975056	2.09192	2.43136	2.77739	2.35219	2.06623	1.94445	1.23165	2.52031	1.74744	1.64769
ENSRNOG00000002832	X	-	74577131	74706214	3251	73	55	82	20	74	44	115	126	75	0.938421	0.280558	0.992196	1.33558	0.819133	0.819407	1.17881	0.720932	0.451042	0.991374	0.783594	0.737059
ENSRNOG00000002833	11	-	65066235	65209268	1884	332	380	755	137	213	307	491	1020	386	9.30734	3.70353	8.6959	20.8354	14.5341	10.9099	9.69903	3.99893	6.06464	15.4265	6.58753	7.23559
ENSRNOG00000002834	14	-	44548287	44613904	1083	0	0	5	0	0	0	2	12	0	0	0	0	0.38183	0.149934	0	0.0615408	0	0	0.177254	0.0205136	0
ENSRNOG00000002835	10	-	81991147	82027119	3331	3452	3160	3442	3885	6447	6566	5649	3216	4264	52.071	53.1896	45.7918	33.2704	33.5578	45.948	56.5144	61.3003	65.6913	37.5921	61.1686	50.3508
ENSRNOG00000002838	X	-	70458603	70461635	1138	110	97	142	188	260	162	181	136	162	8.76295	11.4012	6.46348	6.23215	6.13236	6.24752	8.02089	10.9505	7.17924	6.20401	8.71689	8.87588
ENSRNOG00000002839	13	+	82552550	82566586	3419	187	115	163	114	403	251	319	224	139	2.66706	2.45233	3.8976	3.64107	2.49695	2.62734	5.01437	6.02072	3.94566	2.92178	4.99358	3.00566
ENSRNOG00000002840	7	+	2504695	2511749	1773	100988	85956	160892	85093	127440	99823	123492	122813	101385	2326.05	2188.75	2516.82	2387	2947.02	2348.13	2321.09	2276.55	1876.3	2560.72	2157.98	2343.87
ENSRNOG00000002841	13	+	98231326	98447762	6310	801	480	762	259	825	754	1265	1045	719	5.12208	2.06859	6.19852	6.30662	4.33387	4.07154	7.38272	4.57612	4.40065	4.90401	5.45316	4.46306
ENSRNOG00000002843	14	-	18860264	18862407	1624	0	1	0	0	0	0	3	7	0	0	0	0	0.148535	0	0.0298241	0.0615598	0	0	0.059453	0.0205199	0
ENSRNOG00000002844	X	+	15988604	15990484	1881	12	10	11	4	14	17	17	21	14	0.302756	0.0969798	0.281893	0.384722	0.189916	0.257493	0.301177	0.235732	0.301191	0.277377	0.279367	0.22721
ENSRNOG00000002845	10	-	43884466	43892604	805	0	0	0	0	0	0	0	0	0	0	0	0	0	0	0	0	0	0	0	0	0
ENSRNOG00000002848	X	-	6554698	6620722	2083	583	512	1063	446	485	687	830	1209	664	12.9668	9.76463	12.3672	20.0011	16.573	11.9051	13.2785	7.37449	10.9913	16.1597	10.5481	11.6995
ENSRNOG00000002851	10	-	102179478	102200596	2552	637	587	612	582	904	836	779	709	599	13.6886	14.9112	15.8129	13.726	11.1658	15.9725	14.5841	16.0853	15.6519	13.6214	15.4404	14.8042
ENSRNOG00000002852	10	+	72197977	72227462	4041	408	157	212	239	409	276	458	301	320	3.22118	2.69724	4.46132	2.56681	1.70374	1.88176	3.77693	3.20563	2.27615	2.05077	3.08624	3.45991
ENSRNOG00000002855	14	+	44580216	44702203	4723	581	623	806	582	902	861	906	858	816	9.41906	7.53177	7.28504	8.39012	7.42774	8.56261	8.5675	8.10681	8.14233	8.12682	8.27221	8.07862
ENSRNOG00000002858	10	-	44255974	44256945	972	0	0	0	0	0	0	0	0	0	0	0	0	0	0	0	0	0	0	0	0	0
ENSRNOG00000002860	13	+	82574966	82588640	1909	2098	1941	2322	2093	3015	2670	2610	2308	2039	43.4475	50.0004	48.5614	41.6626	39.5015	49.2463	45.5613	50.022	46.6108	43.4701	47.398	47.3364
ENSRNOG00000002862	X	+	16050780	16196789	2787	13	18	30	24	25	16	35	50	24	0.365914	0.410238	0.215303	0.645804	0.365168	0.326769	0.437164	0.296779	0.199855	0.445914	0.311266	0.330485
ENSRNOG00000002863	13	-	71906702	72367980	6891	41	12	13	3	28	18	39	26	13	0.0810059	0.0209581	0.277521	0.137249	0.0646726	0.0890338	0.199089	0.135849	0.0918912	0.0969852	0.142276	0.126495
ENSRNOG00000002864	19	-	25783900	25801526	4061	892	960	959	707	825	986	1191	1315	928	12.3644	10.5609	12.9101	14.8428	10.2012	15.2299	13.0001	8.55868	10.763	13.4246	10.7739	11.9452
ENSRNOG00000002866	14	+	18983853	19025971	4258	1	0	1	0	1	1	3	0	0	0	0	0.0103773	0	0.00762696	0	0.0234789	0.0074383	0.00782665	0.00254232	0.0129146	0.00345911
ENSRNOG00000002871	10	+	10457320	10460756	3437	407	272	418	264	523	430	472	461	393	4.65122	3.50295	5.23247	4.62209	3.94961	3.83304	4.5764	4.8195	4.16937	4.13491	4.52176	4.46221
ENSRNOG00000002873	10	-	44736545	44746549	583	0	0	0	0	0	0	0	0	0	0	0	0	0	0	0	0	0	0	0	0	0
ENSRNOG00000002874	6	+	107156263	107164033	948	522	295	421	365	756	534	752	523	445	19.0944	17.5588	24.3307	19.0112	14.4222	15.0719	26.4345	25.2576	18.7722	16.1684	23.4881	20.3279
ENSRNOG00000002875	13	-	78912361	78957212	3902	340	361	481	265	413	473	455	584	376	6.5502	5.1757	6.43404	8.61872	6.68984	7.48815	6.49361	5.60199	6.75081	7.5989	6.28214	6.05331
ENSRNOG00000002876	10	+	10530365	10540428	1672	24	26	16	26	28	32	38	47	26	0.632544	0.709165	0.634259	0.968675	0.310771	0.753167	0.757372	0.530397	0.637816	0.677538	0.641862	0.658656
ENSRNOG00000002878	14	-	19078680	19132208	2017	0	0	0	0	0	0	0	0	0	0	0	0	0	0	0	0	0	0	0	0	0
ENSRNOG00000002879	13	-	98513570	98530724	1962	459	316	438	370	666	608	567	503	465	10.6384	9.4903	11.407	9.74884	8.00018	8.60814	10.6271	11.8637	11.396	8.78572	11.2956	10.5119
ENSRNOG00000002881	13	-	88317145	88436789	3742	271	145	287	152	410	241	444	780	297	3.22854	1.85246	3.20005	7.18303	2.49078	1.8768	3.95404	3.47024	2.14632	3.8502	3.1902	2.76035
ENSRNOG00000002882	13	+	25966428	26013338	4206	380	386	499	306	516	484	689	710	480	5.42215	3.87533	4.66286	6.79441	4.50023	5.1918	6.37614	4.53843	4.47923	5.49548	5.13127	4.65345
ENSRNOG00000002883	10	-	10539930	10550138	1816	122	93	104	120	182	153	166	117	137	3.06873	3.01353	2.96849	2.22017	1.85984	2.4804	3.04617	3.1742	2.80774	2.1868	3.00937	3.01692
ENSRNOG00000002884	13	-	82592170	82607379	2175	419	390	505	378	444	499	479	485	368	10.7384	12.3663	13.2814	11.9894	11.7648	13.5505	11.4508	10.0879	11.9294	12.4349	11.156	12.1287
ENSRNOG00000002886	10	+	55275411	55406732	7630	1385	2483	1805	369	1030	1064	2079	2168	1418	7.55971	2.20552	8.02079	9.79155	7.68263	15.7618	9.08012	4.27555	4.64728	11.0787	6.00098	5.92867
ENSRNOG00000002889	14	-	19141755	19159923	1990	0	0	0	0	0	0	0	0	0	0	0	0	0	0	0	0	0	0	0	0	0
ENSRNOG00000002890	13	+	78979321	78991997	611	0	0	0	0	0	0	0	0	0	0	0	0	0	0	0	0	0	0	0	0	0
ENSRNOG00000002894	10	+	61685241	61700491	4566	550	424	414	394	725	743	703	542	477	6.64718	6.15563	8.32569	6.39856	4.606	7.03535	8.0257	7.86653	8.48274	6.0133	8.12499	7.04283
ENSRNOG00000002895	10	+	10573191	10581516	2137	350	226	313	309	521	507	450	336	366	6.96675	6.59423	7.23694	5.41816	4.75661	5.12222	7.0173	7.72169	7.90651	5.09899	7.5485	6.93264
ENSRNOG00000002896	13	-	79077033	79088127	1404	1931	1755	2399	1662	2495	2499	2188	2423	2122	79.2631	69.6006	78.3513	76.673	71.5418	78.0554	66.9547	72.5641	76.4751	75.4234	71.998	75.7383
ENSRNOG00000002898	13	+	82626685	82737343	1394	70	87	81	87	122	123	112	121	91	2.65541	2.84621	2.21885	2.99116	1.88703	3.02281	2.67742	2.77189	2.94052	2.63367	2.79661	2.57349
ENSRNOG00000002899	10	-	48150902	48210074	3461	223	227	303	146	296	283	312	341	278	3.26736	1.92381	2.84705	3.39523	2.84314	3.17671	3.0041	2.70875	2.725	3.13836	2.81262	2.6794
ENSRNOG00000002903	10	+	48240127	48542292	7062	176	153	332	91	190	245	228	295	228	1.88352	0.842817	1.57938	2.06453	2.18966	1.50497	1.54305	1.22212	1.65817	1.91972	1.47445	1.43524
ENSRNOG00000002904	X	+	70438617	70452067	1223	22	4	7	8	25	18	27	17	7	0.306174	0.392299	1.04528	0.629916	0.24444	0.20832	0.967481	0.851406	0.645017	0.360892	0.821301	0.58125
ENSRNOG00000002905	10	+	90984227	90987627	956	0	0	0	0	1	0	0	0	0	0	0	0	0	0	0	0	0.03313	0	0	0.0110433	0
ENSRNOG00000002906	11	+	65022100	65058545	2335	0	1	0	0	0	0	1	1	0	0	0	0	0.0147581	0	0.0207428	0.0142717	0	0	0.0118336	0.00475722	0
ENSRNOG00000002907	13	-	50555454	50578720	5595	677	436	472	515	879	594	958	793	552	10.2296	10.7	13.6284	12.4496	6.98337	9.62068	14.5443	12.6833	9.01848	9.68455	12.082	11.5193
ENSRNOG00000002908	18	+	29506128	29509296	2481	1645	1677	2524	1351	1723	1928	2403	2415	2178	35.7096	24.8335	29.2975	33.5434	33.0385	32.7386	32.2767	21.9957	25.8977	33.1068	26.7234	29.9469
ENSRNOG00000002911	14	-	19176277	19191863	2069	4	0	2	6	1	3	4	9	7	0.137623	0.132252	0.0854262	0.149899	0.0313926	0	0.064426	0.015308	0.0483217	0.0604305	0.0426852	0.118434
ENSRNOG00000002912	10	-	1308414	1461250	3366	278	294	365	218	310	305	338	372	284	5.42111	4.66534	5.76439	6.01556	5.56246	6.68217	5.28561	4.60742	4.76977	6.08673	4.8876	5.28361
ENSRNOG00000002914	19	+	25803262	25813467	2080	1128	934	1052	1002	1764	1406	1350	1213	1166	22.8028	21.9692	23.9628	20.0962	16.4252	21.7489	21.6288	26.8605	22.527	19.4234	23.6721	22.9116
ENSRNOG00000002915	10	+	45322248	45335030	2323	265	257	236	305	447	401	410	320	335	5.86609	5.98771	5.04067	4.74698	3.29929	5.35843	5.88161	6.0945	5.75276	4.46823	5.90962	5.63149
ENSRNOG00000002916	10	+	72272248	72281067	1302	196	270	192	131	320	162	396	357	328	10.2475	4.5885	6.65176	9.44874	4.78903	10.044	10.1355	7.78428	4.14654	8.09392	7.35545	7.16257
ENSRNOG00000002917	10	-	10591251	10629735	2233	391	26	361	169	298	306	496	212	311	5.66533	3.4515	7.73713	3.27163	5.2502	0.563947	7.4021	4.22675	4.56682	3.02859	5.39856	5.61799
ENSRNOG00000002918	10	+	90988728	90990360	1633	0	0	0	0	0	0	2	0	0	0	0	0	0	0	0	0.0408137	0	0	0	0.0136046	0
ENSRNOG00000002919	10	-	90990762	90999435	2688	17	14	31	7	47	47	29	34	1	0.015133	0.118762	0.279455	0.435879	0.374533	0.252263	0.359526	0.553794	0.582707	0.354225	0.498676	0.137783
ENSRNOG00000002921	X	-	16296735	16306078	2244	0	0	0	0	0	0	0	0	0	0	0	0	0	0	0	0	0	0	0	0	0
ENSRNOG00000002922	10	+	48569555	48586365	1849	18	11	18	18	32	21	35	25	24	0.527992	0.443962	0.430157	0.465929	0.31615	0.288144	0.630802	0.548141	0.378498	0.356741	0.519147	0.467371
ENSRNOG00000002923	X	+	74497262	74497774	513	0	0	0	0	0	0	0	0	0	0	0	0	0	0	0	0	0	0	0	0	0
ENSRNOG00000002925	X	+	74273182	74283819	795	0	3	1	0	1	3	0	0	2	0.102333	0	0	0	0.0408498	0.182771	0	0.0398394	0.125758	0.0745404	0.0551991	0.034111
ENSRNOG00000002926	13	-	88463532	88497901	2249	1262	385	609	392	1069	665	849	1126	1051	19.0093	7.94889	24.7949	17.253	8.79397	8.29135	12.58	15.0545	9.85402	11.4461	12.4962	17.251
ENSRNOG00000002928	10	-	45535627	45543897	951	1474	1269	1726	1636	2228	1693	1819	2071	1576	67.4107	78.4536	68.4871	75.0441	58.941	64.6301	63.7403	74.2017	59.3278	66.2051	65.7566	71.4505
ENSRNOG00000002930	10	+	10644572	10690223	6281	517	77	302	226	640	284	482	433	413	2.6747	1.64093	3.63709	2.37561	1.56148	0.593767	2.55729	3.22724	1.50685	1.51029	2.43046	2.6509
ENSRNOG00000002932	14	-	44705012	44767120	4315	39	27	42	64	108	98	83	119	59	0.556192	0.676409	0.39937	0.950348	0.316101	0.303066	0.641002	0.792725	0.756879	0.523172	0.730202	0.54399
ENSRNOG00000002934	13	-	82737159	82758004	2528	4428	2907	3810	1237	2474	2090	5916	4596	4715	146.969	43.2284	149.93	121.363	94.8139	107.892	151.07	60.0439	53.3725	108.023	88.1622	113.376
ENSRNOG00000002935	10	+	82032656	82045935	3382	2146	2212	3930	1386	1605	2414	2796	4014	2781	33.4488	18.6896	28.0381	40.8997	37.7378	31.6786	27.5502	15.0308	23.7873	36.772	22.1228	26.7255
ENSRNOG00000002936	13	-	50537133	50550015	803	0	0	0	0	0	0	0	0	0	0	0	0	0	0	0	0	0	0	0	0	0
ENSRNOG00000002937	13	-	50502724	50514151	1623	0	1	0	1	1	1	0	0	0	0	0.0491961	0	0	0	0.0522485	0	0.0341664	0.0359502	0.0174162	0.0233722	0.0163987
ENSRNOG00000002940	14	+	19318565	19431515	10086	1038	951	1444	646	1227	1184	1513	1768	1219	5.49183	3.26289	5.07983	6.74776	5.1938	5.10146	5.5842	4.30412	4.37012	5.68101	4.75281	4.61152
ENSRNOG00000002941	13	-	88521625	88536728	3243	201	195	456	110	155	174	341	676	299	3.7504	1.54688	2.73868	7.18318	4.56641	2.91234	3.50404	1.51378	1.78807	4.88731	2.26863	2.67865
ENSRNOG00000002943	10	+	45552795	45555943	945	843	580	856	839	1396	893	913	847	756	32.5419	40.4893	39.4174	30.8865	29.4171	29.7269	32.1959	46.7878	31.4921	30.0102	36.8253	37.4829
ENSRNOG00000002944	10	+	45559578	45561997	1265	336	337	384	316	521	403	456	449	320	10.2899	11.3922	11.7366	12.2313	9.85821	12.9031	12.0126	13.0445	10.6169	11.6642	11.8913	11.1396
ENSRNOG00000002946	10	-	106975178	106976040	863	147	84	75	98	111	281	185	291	167	7.87153	5.17876	7.52659	11.6198	2.82233	4.71436	7.14369	4.07372	10.8512	6.3855	7.3562	6.85896
ENSRNOG00000002947	13	+	83073544	83102401	2104	1969	1677	2152	1658	2980	2628	1803	3802	2490	68.9026	51.4372	59.1861	89.1275	47.5425	55.2548	40.8733	64.2064	59.5785	63.9749	54.8861	59.842
ENSRNOG00000002948	10	-	82047863	82117109	5664	104	68	56	89	189	138	161	147	138	1.16245	0.84051	0.951629	1.049	0.376607	0.682033	1.11104	1.23961	0.952365	0.702548	1.101	0.984864
ENSRNOG00000002949	10	+	106991935	107030260	2258	488	335	540	487	561	589	610	630	611	11.007	9.83592	9.54965	9.61465	7.76653	7.18579	9.00259	7.86898	8.69306	8.18899	8.52155	10.1309
ENSRNOG00000002950	19	+	25815207	25818074	1459	128	110	87	162	214	208	175	135	133	3.70809	5.06372	3.87656	3.18856	1.93652	3.65167	3.9971	4.64556	4.75105	2.92558	4.46457	4.21612
ENSRNOG00000002951	X	+	16337102	16402202	4448	2	0	2	0	3	0	2	1	2	0.0182902	0	0.0198681	0.00774733	0.0146023	0	0.014984	0.0213617	0	0.00744989	0.0121152	0.0127194
ENSRNOG00000002953	X	-	70426951	70428364	1177	10	5	1	10	19	16	26	11	12	0.414723	0.387466	0.375418	0.322057	0.0275919	0.205754	0.736137	0.511277	0.453028	0.185134	0.566814	0.392536
ENSRNOG00000002956	14	-	59198401	59323947	3392	596	512	580	569	982	998	900	914	855	10.2533	7.65009	7.76394	9.28554	5.55302	7.31085	8.84196	9.16928	9.80519	7.38314	9.27214	8.55578
ENSRNOG00000002959	X	-	16719803	16929907	8376	320	355	444	272	594	527	866	728	501	2.43307	1.48096	1.68813	2.9951	1.72149	2.0528	3.44543	2.2461	2.09679	2.25646	2.59611	1.86738
ENSRNOG00000002960	X	+	6791136	6815583	1925	0	0	0	0	1	1	1	0	0	0	0	0	0	0	0	0.0173114	0.0164531	0.0173121	0	0.0170255	0
ENSRNOG00000002963	10	-	91040005	91047177	1236	0	0	5	3	1	3	5	1	3	0.0987316	0.110691	0	0.0278804	0.131374	0	0.134807	0.0256248	0.080888	0.0530847	0.08044	0.0698076
ENSRNOG00000002964	13	-	83199264	83202864	502	0	9	3	5	4	17	0	4	5	0.405154	0.454231	0	0.274583	0.194077	0.868346	0	0.252369	1.12857	0.445669	0.460311	0.286461
ENSRNOG00000002968	13	+	79269973	79293778	1786	0	0	0	0	0	0	0	1	0	0	0	0	0.0192946	0	0	0	0	0	0.00643153	0	0
ENSRNOG00000002969	13	+	98615287	98708149	3934	506	772	770	396	561	757	1401	1692	935	9.66787	4.59062	5.6834	14.8212	6.35644	9.50467	11.8677	4.51656	6.41273	10.2274	7.59899	6.64729
ENSRNOG00000002970	10	-	48587119	48599208	700	155	61	166	187	273	206	186	196	177	10.2856	12.183	9.7842	9.64883	7.70136	4.22071	8.85476	12.3522	9.80733	7.1903	10.3381	10.7509
ENSRNOG00000002972	13	+	88644520	88648145	791	2	0	0	0	1	0	5	0	3	0.154276	0	0.111724	0	0	0	0.210647	0.0400408	0	0	0.0835626	0.0886665
ENSRNOG00000002974	X	+	74165187	74173347	1189	0	0	0	0	0	0	0	0	0	0	0	0	0	0	0	0	0	0	0	0	0
ENSRNOG00000002975	X	+	16946207	16946815	609	1	2	0	0	0	0	1	0	0	0	0	0.0725562	0	0	0.159062	0.0547198	0	0	0.0530207	0.0182399	0.0241854
ENSRNOG00000002976	11	+	64975594	65018108	2313	2	1	0	0	0	0	1	2	0	0	0	0.0382073	0.0297969	0	0.0209401	0.0144074	0	0	0.0169123	0.00480247	0.0127358
ENSRNOG00000002977	10	+	48599321	48627374	2194	800	381	1214	620	683	712	857	1051	804	14.9064	12.8874	16.1118	16.5076	17.9696	8.4109	13.0169	9.8597	10.815	14.296	11.2305	14.6352
ENSRNOG00000002978	13	-	79698445	79705705	1623	0	2	3	2	4	5	7	1	1	0.0250631	0.0561981	0	0.0212324	0.0600289	0.059685	0.143728	0.0780586	0.102667	0.0469821	0.108151	0.0270871
ENSRNOG00000002979	13	-	83403264	83425641	2542	206	91	99	163	449	210	254	157	147	2.35231	2.9243	3.58083	2.12834	1.26479	1.73388	3.32981	5.59436	2.75312	1.709	3.89243	2.95248
ENSRNOG00000002980	10	+	61746059	61757518	3314	360	315	480	226	341	392	491	721	420	9.49667	5.72911	8.84226	13.8109	8.66498	8.48073	9.0952	6.00347	7.26167	10.3189	7.45345	8.02268
ENSRNOG00000002983	19	-	25821780	25914696	1740	584	804	1797	246	252	585	1062	2000	873	22.4047	7.07809	16.2808	43.4828	36.8194	24.5686	22.3284	5.03559	12.3001	34.9569	13.2213	15.2545
ENSRNOG00000002984	X	+	17016778	17023418	3018	5	7	12	4	13	13	9	6	2	0.0269565	0.0604437	0.0732053	0.0685092	0.129128	0.11234	0.0993768	0.136428	0.143551	0.103325	0.126452	0.0535352
ENSRNOG00000002986	X	+	5825711	6026398	2887	2	1	1	2	5	4	3	7	3	0.0422696	0.0315932	0.0306108	0.0835541	0.0112489	0.0167767	0.0346287	0.0548533	0.0461737	0.0371933	0.0452186	0.0348245
ENSRNOG00000002989	10	+	91126689	91160720	2204	1822	1915	2164	1367	2368	2367	2247	2365	2007	37.0416	28.2857	36.5282	36.9774	31.8862	42.0834	33.9745	34.029	35.7905	36.9823	34.598	33.9518
ENSRNOG00000002991	10	-	61756138	61772293	2027	49	46	61	36	81	43	52	63	47	1.43424	1.23164	1.62427	1.62865	1.48613	1.6714	1.29997	1.92457	1.07503	1.59539	1.43319	1.43005
ENSRNOG00000002997	10	-	14003320	14013870	2146	2398	1089	1839	1137	3774	2108	2283	3079	5265	99.7981	24.1624	49.3755	49.4421	27.8298	24.5783	35.4518	55.6995	32.7358	33.95	41.2957	57.7787
ENSRNOG00000002999	11	+	64790801	64815477	1328	935	692	1076	854	1332	1096	1218	962	992	30.3855	29.3272	31.1104	24.9628	26.3131	25.2384	30.5641	31.7677	27.5039	25.5048	29.9452	30.2744
ENSRNOG00000003003	14	-	59403865	59516911	1908	118	133	218	125	193	260	282	298	189	4.02937	2.98773	2.73272	5.38214	3.71053	3.37619	4.9253	3.20375	4.54126	4.15628	4.22344	3.24994
ENSRNOG00000003005	10	+	35392762	35459267	2229	9	5	6	2	26	5	7	10	9	0.164243	0.0409195	0.178412	0.154599	0.0874175	0.108646	0.104653	0.369439	0.0747552	0.116888	0.182949	0.127858
ENSRNOG00000003008	X	+	74057681	74057963	283	0	0	0	0	0	0	0	0	0	0	0	0	0	0	0	0	0	0	0	0	0
ENSRNOG00000003009	X	-	73996293	74048659	858	1	0	0	0	1	0	0	0	0	0	0	0.0559325	0	0	0	0	0.0400915	0	0	0.0133638	0.0186442
ENSRNOG00000003011	19	+	25946979	25949528	1212	2609	2568	2670	4843	5376	4366	3180	2623	2893	97.0955	182.231	95.1181	74.5783	71.5428	102.623	87.4352	140.487	120.05	82.9148	115.991	124.815
ENSRNOG00000003013	X	-	14271017	14331486	2669	88	39	33	42	87	77	76	59	62	0.944923	0.717647	1.45689	0.761763	0.401534	0.707734	0.948914	1.0324	0.961443	0.623677	0.980921	1.03982
ENSRNOG00000003014	11	+	64761146	64788208	3263	254	183	271	221	359	322	295	366	333	4.15127	3.08877	3.4396	3.86528	2.69718	2.71636	3.01278	3.48463	3.28867	3.09294	3.26203	3.55988
ENSRNOG00000003018	13	+	88995316	89032487	3122	603	369	481	331	582	478	615	708	604	7.86969	4.8351	8.53446	7.81479	5.00345	5.72463	6.56454	5.90431	5.10242	6.18096	5.85709	7.07975
ENSRNOG00000003019	10	-	10690224	10725655	6379	754	608	887	498	861	877	1154	1157	920	5.86663	3.5603	5.22288	6.25025	4.51573	4.61642	6.02858	4.27494	4.58172	5.12747	4.96175	4.88327
ENSRNOG00000003020	6	+	132762280	132768379	2015	0	1	0	0	2	0	1	2	1	0.0201873	0	0	0.0342036	0	0.0240369	0.0165381	0.0314365	0	0.0194135	0.0159916	0.0067291
ENSRNOG00000003025	X	-	73998034	73999419	1386	1	8	8	7	5	7	12	10	5	0.146744	0.230327	0.0318807	0.24863	0.187449	0.279564	0.288523	0.114258	0.168312	0.238548	0.190364	0.136317
ENSRNOG00000003026	19	-	25949490	25955391	1417	2215	2912	3429	2242	2954	3536	3636	3150	2747	84.5241	77.3418	74.0345	82.11	84.2352	106.688	91.6546	70.7715	89.1379	91.0109	83.8547	78.6335
ENSRNOG00000003027	X	+	72676760	72677423	664	0	0	0	0	0	0	0	0	0	0	0	0	0	0	0	0	0	0	0	0	0
ENSRNOG00000003028	10	-	107029466	107158997	13353	12	3	9	5	10	7	3	6	8	0.0271726	0.0190401	0.0442753	0.0172646	0.0244055	0.0121329	0.00834779	0.0264465	0.019479	0.0179343	0.0180911	0.0301627
ENSRNOG00000003029	19	-	25956771	25961666	1865	5655	4153	4706	6359	8301	6675	4920	7375	6652	145.086	155.496	133.982	136.27	81.9465	107.854	87.912	140.971	119.276	108.69	116.053	144.855
ENSRNOG00000003030	X	-	70224654	70270693	1161	6	0	4	9	12	2	2	1	1	0.0436922	0.440862	0.284769	0.0370141	0.13953	0	0.0715883	0.408236	0.0715916	0.058848	0.183805	0.256441
ENSRNOG00000003031	13	+	50091430	50153823	8531	626	565	640	386	625	678	775	1065	727	4.8703	2.89912	4.55548	6.04414	3.42299	4.50682	4.25336	3.26008	3.72117	4.65798	3.74487	4.1083
ENSRNOG00000003033	10	-	91164812	91186054	2933	390	354	473	293	588	527	523	499	399	5.53368	4.55581	5.87549	5.8628	5.23729	5.84582	5.94226	6.34958	5.98798	5.64864	6.09327	5.32166
ENSRNOG00000003035	X	-	69717412	69717880	469	0	0	0	0	0	0	0	0	0	0	0	0	0	0	0	0	0	0	0	0	0
ENSRNOG00000003038	13	-	83438493	83457888	5161	643	595	780	384	820	659	929	984	524	7.56924	6.21883	10.0895	12.0415	8.99538	10.2338	10.9937	9.22275	7.79892	10.4236	9.33846	7.95919
ENSRNOG00000003039	10	-	45598912	45638035	2631	0	0	0	0	0	0	0	0	0	0	0	0	0	0	0	0	0	0	0	0	0
ENSRNOG00000003041	10	+	61772449	62007030	5805	433	462	420	274	435	484	511	544	385	5.00345	3.99224	6.11273	5.98923	4.35775	7.1491	5.44049	4.40174	5.15327	5.83203	4.9985	5.03614
ENSRNOG00000003042	13	-	80420025	80441374	3418	431	475	564	472	600	554	659	669	551	15.1954	14.5935	12.9115	15.6297	12.4178	15.5975	14.8886	12.8836	12.517	14.5483	13.4298	14.2335
ENSRNOG00000003048	13	-	83478974	83504494	1738	445	409	477	303	554	461	603	562	448	10.4853	7.95066	11.3136	11.143	8.91304	11.398	11.5619	10.0958	8.8396	10.4847	10.1658	9.91653
ENSRNOG00000003049	X	+	21696772	21699241	931	40	67	92	54	58	68	64	86	98	4.28183	2.64517	1.89846	3.18321	3.20919	3.48561	2.29083	1.97314	2.43411	3.29267	2.23269	2.94182
ENSRNOG00000003050	10	+	35637133	35677329	5645	1876	1843	2707	1302	2040	2142	2610	3064	2102	15.1468	10.5186	14.6845	18.7043	15.5733	15.813	15.4077	11.4458	12.6455	16.6969	13.1663	13.45
ENSRNOG00000003052	14	+	19434753	19446376	1338	272	237	364	208	307	295	380	317	327	9.94134	7.08953	8.98265	8.16432	8.83492	8.57919	9.46432	7.26711	7.34763	8.52614	8.02635	8.67117
ENSRNOG00000003054	X	+	9436707	9467884	1071	4	0	20	21	3	0	23	46	10	0.379808	0.894211	0.16503	1.48008	0.606454	0	0.715649	0.0887179	0	0.695511	0.268122	0.479683
ENSRNOG00000003059	13	-	50735599	50746354	1412	12	4	12	4	12	15	28	14	14	0.462619	0.148188	0.43074	0.39191	0.316578	0.157382	0.757987	0.308747	0.406083	0.288623	0.490939	0.347182
ENSRNOG00000003062	X	+	72448552	72450138	1587	41	74	74	36	68	60	50	79	52	1.33285	1.03451	1.14156	1.71541	1.5143	2.25844	1.04992	1.3571	1.25996	1.82938	1.22232	1.16964
ENSRNOG00000003063	X	-	72377021	72515366	5772	9106	7008	11804	9725	9389	11877	10974	14928	10340	125.554	132.39	120.109	153.558	114.43	101.322	109.165	88.7675	118.153	123.104	105.362	126.017
ENSRNOG00000003064	14	-	71798651	71814523	957	35	16	30	15	49	99	30	58	28	1.19014	0.714808	1.61602	2.08849	1.01804	0.809771	1.04465	1.62167	3.4475	1.30544	2.03794	1.17366
ENSRNOG00000003065	10	+	10725819	10761279	3478	1060	962	1361	689	1053	1073	1391	1584	1170	13.6839	9.03441	13.4669	15.6943	12.7083	13.3967	13.3278	9.58911	10.2814	13.9331	11.0661	12.0617
ENSRNOG00000003066	10	+	45659143	45681393	609	44	61	136	18	14	35	63	110	64	4.2748	1.34792	3.19247	6.22432	7.25235	4.85139	3.44735	0.728099	1.91528	6.10936	2.03024	2.9384
ENSRNOG00000003067	14	-	20148913	20193083	1371	0	0	0	0	0	0	0	0	0	0	0	0	0	0	0	0	0	0	0	0	0
ENSRNOG00000003068	10	+	35680658	35704776	1266	36	36	44	27	60	43	56	49	46	1.47801	0.972613	1.25649	1.33376	1.12869	1.37728	1.47406	1.50106	1.13192	1.27991	1.36901	1.23571
ENSRNOG00000003069	14	-	71715269	71754672	2247	196	77	149	72	274	204	314	228	192	3.47577	1.4613	3.85429	3.49662	2.15348	1.65975	4.65681	3.86213	3.02558	2.43661	3.84817	2.93046
ENSRNOG00000003070	10	+	48773828	48831855	1585	72	111	113	82	155	113	135	59	79	2.02746	2.35936	2.00722	1.28274	2.3153	3.39194	2.83835	3.09729	2.37591	2.32999	2.77052	2.13135
ENSRNOG00000003071	13	+	80460694	80483600	2771	495	427	575	505	878	788	775	661	497	12.5414	14.2868	13.5685	14.1304	11.584	12.8297	16.0213	17.2508	16.2908	12.848	16.521	13.4656
ENSRNOG00000003073	13	+	83531018	83571505	2128	23	12	18	8	17	19	28	40	29	0.554345	0.171446	0.477582	0.647747	0.2747	0.273126	0.438478	0.253021	0.297552	0.398524	0.329684	0.401124
ENSRNOG00000003075	11	-	64723186	64752544	2075	228	193	186	206	346	219	290	282	230	4.50882	4.52751	4.85521	4.68325	2.91107	4.50498	4.65738	5.28126	3.51728	4.0331	4.48531	4.63052
ENSRNOG00000003076	7	-	2554308	2588843	1518	783	447	642	504	1234	855	919	902	860	24.9697	16.406	24.6954	22.1863	14.8818	15.4534	21.8594	27.8969	20.3381	17.5071	23.3648	22.0237
ENSRNOG00000003078	13	-	83579036	83680207	3019	5808	7351	10485	5497	6600	8405	8381	9260	7095	95.5967	83.0372	85.0071	105.697	112.788	117.934	92.5112	69.2405	92.7804	112.14	84.844	87.8803
ENSRNOG00000003080	13	-	99981052	99982358	576	0	0	0	0	0	0	0	0	0	0	0	0	0	0	0	0	0	0	0	0	0
ENSRNOG00000003081	X	-	21698011	21710678	2759	75	97	63	57	104	72	78	113	77	1.47535	1.22443	1.561	1.83419	0.963713	2.21297	1.22435	1.55154	1.13022	1.67029	1.30204	1.42026
ENSRNOG00000003084	13	+	98857177	98889716	3886	948	1104	1465	797	1052	1234	1539	1746	1181	12.3623	9.35332	10.7795	15.4831	12.2431	13.7601	13.1977	8.57418	10.5826	13.8288	10.7848	10.8317
ENSRNOG00000003085	X	+	17823554	17824846	1293	0	0	0	0	0	0	0	0	0	0	0	0	0	0	0	0	0	0	0	0	0
ENSRNOG00000003086	10	-	48846728	48860902	753	401	302	373	452	605	527	552	383	436	23.5529	27.375	23.531	17.5275	16.0869	19.4252	24.429	25.4472	23.3237	17.6799	24.4	24.8196
ENSRNOG00000003088	11	+	64601029	64714252	4643	672	353	515	196	490	506	672	1115	661	5.79103	1.92516	6.39532	8.27547	3.60218	3.68239	4.82317	3.34254	3.6319	5.18668	3.93253	4.70384
ENSRNOG00000003094	17	-	42583945	42640221	2178	34	8	43	34	90	74	52	49	46	0.955649	0.791911	0.767287	0.862383	0.713203	0.197893	0.885019	1.45583	1.25951	0.59116	1.20012	0.838282
ENSRNOG00000003095	14	+	71649274	71650354	1081	0	1	0	2	2	0	0	1	0	0	0.0843751	0	0.031878	0	0.0448052	0	0.0585981	0	0.0255611	0.0195327	0.028125
ENSRNOG00000003098	14	+	71533063	71637417	3696	561	294	407	344	946	737	989	516	506	6.97958	5.31978	8.40581	6.02964	4.48205	4.82866	11.1759	10.16	8.32864	5.11345	9.8882	6.90172
ENSRNOG00000003099	X	-	18723341	18726732	3392	519	723	689	457	714	654	848	860	570	6.83553	6.14427	6.76088	8.73694	6.59661	10.3237	8.33109	6.66687	6.42545	8.55242	7.14113	6.58023
ENSRNOG00000003100	13	-	89258310	89267402	1280	158	106	134	146	197	179	171	164	112	3.55927	5.20179	5.4543	4.4152	3.39979	4.01097	4.45193	4.87456	4.66041	3.94199	4.6623	4.73845
ENSRNOG00000003104	10	+	48903540	48925030	2798	58	67	37	43	79	102	79	90	130	1.88994	0.700859	0.91595	1.10844	0.429449	1.15979	0.940895	0.89425	1.21488	0.899227	1.01668	1.16892
ENSRNOG00000003105	10	+	103308392	103334466	3472	28	16	25	26	90	42	47	36	25	0.292896	0.34151	0.356344	0.357305	0.233839	0.2232	0.451107	0.820998	0.403135	0.271448	0.558414	0.33025
ENSRNOG00000003108	10	+	91187593	91196572	1786	426	666	506	546	751	585	586	860	596	13.5743	13.9419	10.5395	16.5933	9.20082	18.0612	10.934	13.318	10.9158	14.6185	11.7226	12.6852
ENSRNOG00000003109	10	-	103334052	103340922	2749	0	0	0	0	1	3	1	1	0	0	0	0	0.0125355	0	0	0.0121224	0.0115214	0.0363687	0.0041785	0.0200042	0
ENSRNOG00000003110	X	-	60849014	60852583	1344	0	0	0	0	0	0	0	0	0	0	0	0	0	0	0	0	0	0	0	0	0
ENSRNOG00000003114	11	-	64557977	64583994	2139	82	54	67	61	118	87	94	89	44	0.836749	1.30056	1.69393	1.43382	1.01724	1.22275	1.46446	1.74723	1.35547	1.2246	1.52239	1.27708
ENSRNOG00000003115	X	-	60291515	60292529	1015	0	0	0	0	0	0	0	0	0	0	0	0	0	0	0	0	0	0	0	0	0
ENSRNOG00000003116	10	-	62019379	62032407	4121	441	276	354	412	715	503	661	438	396	11.1245	12.9759	13.4574	10.4237	7.93948	9.23197	15.2123	15.6393	11.5766	9.19839	14.1427	12.5193
ENSRNOG00000003117	10	+	95706685	95725812	1968	3693	3390	4298	3462	5187	4865	4794	4468	3744	77.3863	80.2254	82.9174	78.2357	70.9249	83.4312	81.1773	83.4777	82.3833	77.5306	82.3461	80.1764
ENSRNOG00000003119	14	+	20266891	20302581	1795	0	0	1	0	0	0	2	0	0	0	0	0	0	0.0180923	0	0.0371302	0	0	0.00603075	0.0123767	0
ENSRNOG00000003120	13	-	50749514	50761355	3545	1106	740	1644	656	1629	1137	1038	2119	1025	14.6863	10.5378	17.214	25.7207	18.8059	12.6247	12.1841	18.1734	13.3468	19.0504	14.5681	14.146
ENSRNOG00000003121	10	+	62035866	62109078	3290	143	80	96	86	147	150	147	140	108	1.83048	1.63417	2.63279	2.01017	1.29902	1.61448	2.04112	1.93993	2.08287	1.64123	2.0213	2.03248
ENSRNOG00000003122	X	-	72163777	72370044	1965	37	40	79	46	55	42	44	94	67	1.38697	1.06759	0.832014	1.64847	1.30564	0.985942	0.746194	0.886502	0.712309	1.31335	0.781668	1.09552
ENSRNOG00000003123	10	-	62140419	62191512	5594	969	1362	1604	989	1124	1449	1633	1438	1042	18.3727	19.5505	18.5596	21.4797	22.5795	28.5946	23.5885	15.4311	20.9316	24.2179	19.9837	18.8276
ENSRNOG00000003125	10	+	10761477	10766095	1529	536	497	559	606	1152	792	792	671	598	15.9092	18.0749	15.4899	15.1228	11.873	15.7436	17.2615	23.863	17.2623	14.2465	19.4623	16.4913
ENSRNOG00000003127	7	-	2621961	2623781	1478	681	743	1003	524	652	726	922	893	671	18.4672	16.1684	20.3594	20.8206	22.0386	24.3483	20.7883	13.9718	16.3698	22.4025	17.0433	18.3317
ENSRNOG00000003129	10	-	45833264	45851984	3666	777	805	1107	616	802	954	1074	1184	980	10.8739	7.66299	9.36527	11.1295	9.80647	10.6355	9.76278	6.92885	8.67236	10.5238	8.45467	9.30073
ENSRNOG00000003131	10	-	13874456	13892997	2615	772	789	747	680	1113	845	1003	939	795	12.3666	11.859	13.0448	12.374	9.27697	14.6137	12.7818	13.4804	10.7688	12.0882	12.3437	12.4234
ENSRNOG00000003132	7	+	2635743	2642848	2295	1	0	3	1	1	0	0	2	0	0	0.0198714	0.0192535	0.0300306	0.0424518	0	0	0.0138006	0	0.0241608	0.00460019	0.0130416
ENSRNOG00000003134	14	-	20479323	20920286	4471	92	62	316	68	137	122	165	407	146	1.4766	0.77104	1.01074	3.48714	2.55154	0.746627	1.36711	1.07884	1.01088	2.26177	1.15228	1.08613
ENSRNOG00000003135	13	-	89285998	89291371	1281	0	1	0	0	0	0	5	1	0	0	0	0	0.0269009	0	0.0378098	0.130072	0	0	0.0215703	0.0433572	0
ENSRNOG00000003136	13	-	89296573	89306260	1565	2	5	1	5	8	9	3	10	3	0.0881736	0.164757	0.0638536	0.248989	0.023465	0.17498	0.0722349	0.183077	0.216714	0.149145	0.157342	0.105595
ENSRNOG00000003137	10	+	10774639	10784277	1360	0	0	0	0	0	0	0	0	0	0	0	0	0	0	0	0	0	0	0	0	0
ENSRNOG00000003139	X	+	21711019	21755525	3696	1195	1178	1263	861	1387	1351	1561	1624	1123	12.3595	10.6238	14.2866	15.1416	11.0976	15.4372	14.0745	11.8857	12.1816	13.8921	12.7139	12.4233
ENSRNOG00000003143	10	+	72486152	72497041	955	3	0	2	2	2	0	2	3	0	0	0.0955073	0.138806	0.108252	0.0680118	0	0.0697892	0.0663294	0	0.0587545	0.0453729	0.0781046
ENSRNOG00000003144	10	+	103395511	103417358	4019	1060	1259	1363	1149	1308	1221	1198	1476	1114	15.4236	17.8352	15.9421	17.3122	15.0661	20.7552	13.5884	14.1005	13.8499	17.7112	13.8462	16.4003
ENSRNOG00000003147	10	-	35704730	35716294	1989	20774	33426	26060	19415	28747	24743	25468	34352	24734	747.485	657.813	681.972	879.475	628.763	1202.8	630.538	676.436	612.617	903.679	639.864	695.757
ENSRNOG00000003148	10	-	107338465	107386072	1661	2191	1683	2668	1927	3036	2575	2368	4209	2313	56.6447	52.9081	58.286	87.3225	52.1643	49.0759	47.5088	57.8911	51.6641	62.8542	52.3547	55.9463
ENSRNOG00000003149	19	+	25969255	25978776	1793	852	874	955	867	1232	1207	1173	1134	933	21.1668	22.052	20.9967	21.7946	17.2974	23.6094	21.8012	21.7626	22.4341	20.9005	21.9993	21.4052
ENSRNOG00000003150	13	+	83681322	83700213	384	4973	2973	6968	3421	5434	3898	5293	5843	5275	558.785	406.286	572.241	524.35	589.297	374.988	459.338	448.196	338.292	496.212	415.275	512.437
ENSRNOG00000003151	10	+	1464699	1498752	3928	1078	930	1312	742	1083	1122	1460	1401	1145	11.8573	8.61475	12.1266	12.2909	10.8473	11.4674	12.3863	8.73246	9.51925	11.5352	10.2127	10.8662
ENSRNOG00000003158	X	+	18998532	18998885	354	6	11	20	17	21	16	15	10	14	1.60871	2.19006	0.748927	0.97345	1.83478	1.50502	1.41205	1.87886	1.50625	1.43775	1.59906	1.5159
ENSRNOG00000003160	X	-	19101522	19134869	3920	11	0	3	3	12	1	0	2	2	0.0207538	0.0349016	0.123993	0.0175817	0.0248538	0	0	0.096956	0.0085015	0.0141452	0.0351525	0.0598829
ENSRNOG00000003163	13	-	89498048	89518939	1148	9948	9945	13580	7967	10539	10337	12723	11776	10144	359.435	316.492	382.9	353.486	384.163	419.582	369.326	290.762	300.078	385.744	320.055	352.943
ENSRNOG00000003164	10	-	1509732	1520970	887	0	0	0	0	0	1	2	0	0	0	0	0	0	0	0	0.0751395	0	0.0375714	0	0.0375703	0
ENSRNOG00000003170	10	+	45893018	45918254	3857	22	30	29	25	47	84	39	110	23	0.246335	0.300189	0.255953	0.998055	0.247971	0.382578	0.342193	0.391942	0.737065	0.542868	0.4904	0.267492
ENSRNOG00000003171	13	+	89524329	89530068	1864	1266	1392	1756	1228	6110	1675	2132	2042	1304	28.4567	30.0443	30.0109	37.7508	30.594	36.1699	38.1156	103.818	29.9468	34.8382	57.2936	29.504
ENSRNOG00000003172	10	-	62241756	62254287	1548	1498	992	1516	1073	2292	1712	1282	2499	1483	38.9694	31.611	42.7595	55.6304	31.8043	31.0381	27.5981	46.8946	36.8565	39.4909	37.1164	37.78
ENSRNOG00000003174	14	+	71424083	71462618	3749	1557	1277	1858	1378	1767	2236	2378	2009	1733	18.8034	16.7627	18.3512	18.4664	16.0949	16.4979	21.1377	14.928	19.8764	17.0197	18.6474	17.9724
ENSRNOG00000003176	13	-	97278258	97282299	2342	0	0	0	0	0	0	0	0	0	0	0	0	0	0	0	0	0	0	0	0	0
ENSRNOG00000003177	10	-	25832072	25847994	1885	1071	975	1660	992	1046	1403	1836	1773	1490	32.9937	24.6271	25.7616	33.2595	29.3465	25.7069	33.3062	18.0344	25.4525	29.4376	25.5977	27.7941
ENSRNOG00000003178	X	+	19243759	19245007	1249	121	121	175	151	200	160	195	154	151	4.91777	5.51346	4.2807	4.24889	4.55023	4.6922	5.20276	5.07162	4.26913	4.4971	4.84784	4.90398
ENSRNOG00000003183	13	+	50873605	50885563	3547	479	351	1718	357	948	532	371	1565	348	3.99091	4.59005	5.96714	15.2044	15.7297	4.79292	3.48558	8.46499	4.99841	11.909	5.64966	4.84936
ENSRNOG00000003185	13	+	99004942	99035519	3458	796	870	945	730	1162	926	1105	1260	843	12.3394	11.9797	12.6566	15.6242	11.0433	15.163	13.2506	13.2433	11.1046	13.9435	12.5328	12.3252
ENSRNOG00000003186	10	+	10808823	10831535	4391	298	295	275	342	508	443	351	375	411	4.93314	4.60219	3.88541	3.81308	2.63523	4.21604	3.45142	4.74757	4.35626	3.55478	4.18508	4.47358
ENSRNOG00000003187	X	+	106253355	106255058	1704	99	171	146	72	118	104	188	171	92	2.1962	1.92696	2.56719	3.45815	2.78253	4.86049	3.67663	2.19327	2.03397	3.70039	2.63462	2.23012
ENSRNOG00000003189	X	-	72128994	72133692	1571	7	3	6	8	20	11	12	10	4	0.161099	0.361226	0.306245	0.341189	0.192924	0.143865	0.395933	0.627174	0.362955	0.225993	0.462021	0.27619
ENSRNOG00000003191	X	+	106390759	106393459	2701	100	187	108	91	186	130	152	134	100	1.50601	1.53648	1.63594	1.70961	1.29854	3.35329	1.87534	2.18106	1.60398	2.12048	1.8868	1.55948
ENSRNOG00000003194	X	+	106518323	106519205	882	0	0	0	0	0	0	0	0	0	0	0	0	0	0	0	0	0	0	0	0	0
ENSRNOG00000003195	10	+	13854339	13874254	5910	52	55	62	54	122	86	104	77	48	0.332061	0.418819	0.390767	0.451263	0.34243	0.453043	0.58941	0.657146	0.487419	0.415579	0.577992	0.380549
ENSRNOG00000003198	10	+	3411380	3570688	1879	4	0	14	3	14	15	26	4	0	0	0.0728123	0.0940643	0.0733584	0.241968	0	0.461114	0.235983	0.266039	0.105109	0.321045	0.0556255
ENSRNOG00000003201	X	-	72074108	72078551	949	7202	7474	9169	9073	12963	12593	8959	8072	7629	370.32	493.761	379.753	331.936	355.333	431.979	356.268	489.938	500.803	373.083	449.003	414.611
ENSRNOG00000003203	10	+	91200874	91202984	2111	1052	1567	1994	1538	1951	1977	1977	2079	1719	33.1239	33.226	22.0201	33.9377	30.6757	35.953	31.209	29.2717	31.2104	33.5221	30.5637	29.4567
ENSRNOG00000003205	14	+	70780623	71112552	3031	217	221	173	136	273	245	299	223	144	2.16866	2.29628	3.54999	2.8451	2.08007	3.96298	3.689	3.20123	3.02289	2.96272	3.30438	2.67164
ENSRNOG00000003206	13	-	41695183	41738658	2466	1288	1042	1153	772	1409	1258	1584	1711	1189	21.2315	15.4552	24.9835	25.8829	16.4374	22.1548	23.172	19.5901	18.4038	21.4917	20.3886	20.5567
ENSRNOG00000003207	10	+	91254058	91281418	3775	467	312	466	402	766	854	724	724	551	6.0348	4.93622	5.55606	6.71759	4.07475	4.0688	6.49619	6.5323	7.66298	4.95371	6.89715	5.50903
ENSRNOG00000003208	X	-	72018373	72034099	3959	7	8	5	5	6	6	7	5	7	0.0719227	0.0575963	0.0781276	0.0435212	0.0410149	0.097872	0.0589216	0.0480004	0.0505065	0.0608027	0.0524762	0.0692155
ENSRNOG00000003209	13	-	89542378	89565813	1527	96	92	75	94	222	140	192	102	58	2.72121	4.94446	4.89265	4.05413	2.80931	5.13952	7.37979	8.10986	5.38134	4.00099	6.957	4.18611
ENSRNOG00000003210	10	-	45939178	45940137	960	0	0	0	0	1	0	0	0	0	0	0	0	0	0	0	0	0.032992	0	0	0.0109973	0
ENSRNOG00000003211	13	+	100551307	100559447	1328	1059	1144	1660	1585	1674	1497	1379	1339	1167	35.7459	54.4304	35.2362	34.7456	40.5945	41.7236	34.6041	39.9243	37.5669	39.0212	37.3651	41.8042
ENSRNOG00000003213	10	+	95770154	95906927	6193	332	271	490	219	520	368	508	569	375	2.46311	1.6127	2.3688	3.16612	2.56952	2.11944	2.73353	2.65939	1.98029	2.61836	2.45774	2.1482
ENSRNOG00000003214	10	+	48987822	48989595	1773	264	274	247	194	485	300	285	317	259	5.94216	4.99003	6.57941	6.16123	4.52424	7.48507	5.35671	8.66388	5.63889	6.05685	6.55316	5.8372
ENSRNOG00000003215	10	-	49135277	49149479	2289	24	27	31	19	39	30	30	34	19	0.337646	0.378545	0.463295	0.511858	0.439818	0.57131	0.436754	0.539633	0.436774	0.507662	0.471054	0.393162
ENSRNOG00000003217	10	-	107415326	107424710	2198	297	255	377	248	303	369	325	483	217	4.01592	5.14558	5.97063	7.57245	5.5702	5.6191	4.9274	4.36611	5.59474	6.25391	4.96275	5.04405
ENSRNOG00000003218	10	-	49185812	49196177	2943	49	21	35	42	97	51	59	76	42	0.758301	0.850155	0.961007	1.16244	0.504504	0.451452	0.872675	1.36361	0.75438	0.706131	0.996888	0.856488
ENSRNOG00000003219	10	+	49231730	49254621	4014	843	650	1046	361	1010	864	987	1343	916	9.28264	4.10147	9.27987	11.5296	8.46275	7.84314	8.19411	7.96936	7.17328	9.27851	7.77892	7.55466
ENSRNOG00000003220	13	-	99091763	99101208	411	3264	3317	3822	3217	4440	4405	4162	3814	4067	402.518	356.96	350.913	319.783	301.999	390.893	337.46	342.153	357.179	337.558	345.597	370.131
ENSRNOG00000003221	13	+	80517536	80527928	2047	3816	1953	3992	2444	7086	5144	4224	6778	4342	86.283	54.4494	82.3725	114.104	63.333	46.2103	68.7651	109.638	83.7461	74.549	87.3832	74.3683
ENSRNOG00000003223	13	-	100666075	100672731	1437	605	447	694	533	779	779	735	829	659	18.6544	16.9153	18.6033	19.8799	15.6841	15.0662	17.0448	17.1696	18.066	16.8768	17.4268	18.0577
ENSRNOG00000003224	10	-	10829867	10831782	1263	11	7	7	17	13	24	11	11	24	0.772968	0.613841	0.384841	0.300128	0.179992	0.268441	0.290236	0.326001	0.633271	0.24952	0.416503	0.59055
ENSRNOG00000003226	10	+	46018659	46133571	6468	2680	2495	3053	2164	3996	3813	3779	4043	3038	26.2318	20.9486	25.137	29.5738	21.0461	25.6514	26.7316	26.8653	26.9734	25.4238	26.8568	24.1058
ENSRNOG00000003227	X	-	11748594	11750323	327	0	0	0	0	0	0	0	0	0	0	0	0	0	0	0	0	0	0	0	0	0
ENSRNOG00000003228	X	-	13114569	13116743	1895	1025	1454	1527	682	1717	2260	2110	1289	1933	41.4931	16.4129	23.9005	23.4402	26.169	37.1629	37.1052	28.6973	39.7448	28.924	35.1824	27.2688
ENSRNOG00000003229	X	-	13261558	13279099	1703	1477	1333	1649	989	2020	1975	1428	1858	1469	51.736	39.0503	56.5054	55.4345	46.3656	55.8988	41.201	55.3922	56.9858	52.5663	51.193	49.0973
ENSRNOG00000003232	10	+	103713045	103730145	1492	180	117	246	209	306	462	289	387	241	6.57055	6.38833	5.33084	8.93838	5.35456	3.79814	6.45492	6.49579	10.3194	6.03036	7.7567	6.09657
ENSRNOG00000003233	10	-	62264788	62273119	2414	9	24	6	12	42	22	30	18	11	0.185357	0.226701	0.164739	0.256952	0.0807182	0.481535	0.414139	0.551051	0.303715	0.273068	0.422968	0.192266
ENSRNOG00000003234	10	-	10833519	10881977	2261	1719	2113	4043	872	1259	1834	2703	3775	2047	42.4181	20.2585	38.6943	66.2695	66.8869	52.1355	45.8868	20.3135	31.1358	61.7639	32.4454	33.7903
ENSRNOG00000003235	10	+	35726544	35736338	2395	510	785	649	640	730	780	880	872	662	11.2436	12.1867	9.40928	12.5466	8.80028	15.8752	12.2444	9.65377	10.8535	12.4074	10.9172	10.9465
ENSRNOG00000003237	13	+	100817359	100873890	4241	380	341	503	428	635	547	529	701	441	4.22984	4.60241	3.9592	5.69595	3.85174	3.8944	4.15671	4.74225	4.29834	4.4807	4.3991	4.26382
ENSRNOG00000003239	10	-	107432506	107445522	2670	444	424	486	406	559	556	625	619	454	6.91669	6.93466	7.3479	7.98907	5.91129	7.69146	7.80065	6.63101	6.93977	7.19727	7.12381	7.06641
ENSRNOG00000003241	10	-	27092827	27179900	2269	0	0	1	0	4	5	2	3	0	0	0	0	0.0563381	0.0176979	0	0.0363208	0.0690404	0.0908062	0.0246786	0.0653891	0
ENSRNOG00000003242	9	+	51263622	51538072	2866	171	266	379	95	216	155	196	330	189	2.9787	1.67859	2.92752	4.40598	4.76879	4.99169	2.53064	2.65061	2.00136	4.72215	2.3942	2.52827
ENSRNOG00000003243	10	-	62273800	62287189	6895	577	575	598	486	813	715	806	873	603	3.55743	3.21449	3.69771	4.36312	2.81659	4.03913	3.89549	3.73453	3.45584	3.73961	3.69529	3.48988
ENSRNOG00000003244	10	-	35737664	35739625	506	133	39	110	218	172	147	196	152	103	8.28019	19.6479	11.6143	10.3517	7.05992	3.73309	12.9082	10.7661	9.68163	7.04822	11.1186	13.1808
ENSRNOG00000003245	10	-	95921174	95934345	1302	6030	4932	9137	8147	9087	12527	9054	7465	7912	247.189	285.362	204.644	197.577	227.903	183.47	231.735	221.049	320.64	202.983	257.808	245.732
ENSRNOG00000003247	13	+	99136871	99153181	3140	501	588	682	423	718	637	811	727	513	7.99522	7.39112	8.48182	9.59866	8.48596	10.9117	10.3548	8.71291	8.13355	9.66543	9.06709	7.95605
ENSRNOG00000003248	13	-	83805244	83842051	2301	346	500	387	501	624	593	705	564	321	5.67469	9.92959	6.64433	8.44655	5.462	10.5246	10.2102	8.58909	8.58854	8.1444	9.12928	7.4162
ENSRNOG00000003251	13	+	60435946	60444957	4463	8	58	22	18	19	31	47	19	12	0.109372	0.183931	0.0792054	0.146704	0.160086	0.629441	0.35094	0.134836	0.231481	0.312077	0.239086	0.12417
ENSRNOG00000003253	14	+	70164650	70178284	1330	1232	1239	1683	1295	1411	1575	1711	1700	1465	44.8063	44.4046	40.9309	44.0468	41.0951	45.1205	42.8707	33.6012	39.4648	43.4208	38.6456	43.3806
ENSRNOG00000003254	7	-	2710609	2712723	1541	12	18	11	16	38	22	15	18	24	0.633522	0.473508	0.344089	0.402519	0.231818	0.565749	0.324377	0.781017	0.475775	0.400029	0.527056	0.483706
ENSRNOG00000003256	10	-	25903911	25910325	3198	18307	20986	30846	23707	24420	32577	27988	26377	25367	433.556	454.265	339.885	381.914	420.9	427.077	391.883	324.974	456.158	409.964	391.005	409.236
ENSRNOG00000003258	13	-	60403771	60496511	2069	213	178	288	98	180	185	273	375	241	4.73816	2.16011	4.54895	6.24579	4.52053	4.1669	4.39708	2.75544	2.97984	4.97774	3.37745	3.81574
ENSRNOG00000003259	10	+	107455845	107477162	3443	673	216	448	361	632	567	665	725	487	7.96859	6.62241	11.9621	10.0497	5.8524	4.2083	8.9142	8.05184	7.60087	6.70347	8.18897	8.85102
ENSRNOG00000003260	13	+	89586283	89591277	1653	191	147	198	148	211	157	266	200	179	4.57941	4.24497	5.30796	4.33461	4.04413	4.4779	5.57502	4.20305	3.29067	4.28555	4.35625	4.71078
ENSRNOG00000003261	X	-	10510033	10630297	12132	3030	2820	4102	2085	3817	3502	3780	5398	3268	11.7609	8.41245	11.8452	16.4572	11.7858	12.084	11.1445	10.6957	10.3253	13.4423	10.7218	10.6728
ENSRNOG00000003262	10	-	95951234	96015499	3925	29	14	29	26	74	44	63	27	24	0.248728	0.302095	0.326475	0.23705	0.239947	0.17276	0.534888	0.597134	0.373589	0.216586	0.50187	0.292433
ENSRNOG00000003263	13	+	99214389	99217786	1572	0	0	0	1	0	0	0	0	0	0	0.0290107	0	0	0	0	0	0	0	0	0	0.00967022
ENSRNOG00000003264	10	-	103732187	103736973	1316	338	390	297	367	641	449	472	381	359	11.0967	12.718	11.3489	9.97667	7.32922	14.3537	11.9522	15.427	11.3703	10.5532	12.9165	11.7212
ENSRNOG00000003266	10	-	91281283	91291774	1556	0	3	4	3	0	1	1	0	0	0	0.0879269	0	0	0.0834849	0.0933825	0.0214167	0	0.0214177	0.0589558	0.0142781	0.029309
ENSRNOG00000003267	13	+	99184564	99188431	1613	363	390	434	392	447	503	471	433	352	8.87691	11.0831	9.94407	9.25061	8.73801	11.7107	9.7308	8.77713	10.3924	9.89979	9.63344	9.96803
ENSRNOG00000003268	10	-	35765719	35800120	5475	280	286	385	200	352	346	472	437	323	2.39978	1.66593	2.25978	2.75052	2.28367	2.53009	2.87289	2.03628	2.10607	2.52143	2.33842	2.1085
ENSRNOG00000003269	10	-	16769666	16792909	1949	862	610	734	629	1189	930	925	885	909	25.0344	19.4214	25.788	20.6481	16.1389	20.0034	20.87	25.4965	20.9838	18.9301	22.4501	23.4146
ENSRNOG00000003273	10	-	82202605	82209459	2594	55	37	72	45	50	57	79	64	47	0.737023	0.791139	0.936881	0.850211	0.901405	0.690853	1.01489	0.610491	0.732295	0.814156	0.785892	0.821681
ENSRNOG00000003275	10	-	91291320	91302155	1148	0	0	0	0	0	0	0	0	0	0	0	0	0	0	0	0	0	0	0	0	0
ENSRNOG00000003276	10	-	67866940	68142864	5277	712	847	657	397	691	658	850	925	594	4.57881	3.43094	5.9619	6.04048	4.0433	7.7741	5.36777	4.14735	4.15547	5.95263	4.55686	4.65722
ENSRNOG00000003278	10	-	91303428	91353601	4206	383	494	388	315	442	585	444	666	477	4.6132	3.41548	4.02366	5.45659	2.99585	5.68868	3.51784	3.32838	4.6352	4.71371	3.82714	4.01745
ENSRNOG00000003279	19	+	25983169	26001317	753	84	45	63	44	95	79	60	43	46	2.48494	2.66482	4.9292	1.96784	2.71708	2.89449	2.65533	3.99584	3.49634	2.52647	3.3825	3.35965
ENSRNOG00000003280	10	-	103798291	103816287	4669	8	15	11	2	9	9	15	13	10	0.0871223	0.0195351	0.0757108	0.0959481	0.0765114	0.155604	0.10706	0.0610517	0.0642392	0.109355	0.0774505	0.0607894
ENSRNOG00000003281	20	-	34846804	34929965	6104	104	105	91	118	215	148	220	149	108	0.719718	0.881612	0.752854	0.841179	0.484155	0.833161	1.20107	1.11559	0.808032	0.719498	1.04156	0.784728
ENSRNOG00000003283	13	-	83854664	83917021	2598	3637	3022	4070	3073	5614	5472	5517	3875	3066	55.1113	61.9282	71.0151	59.007	58.4073	64.6791	81.2419	78.5719	80.5829	60.6978	80.1323	62.6849
ENSRNOG00000003284	10	-	82220762	82229140	3495	10	80	11	7	19	8	49	19	6	0.0698325	0.09134	0.126428	0.187337	0.102212	1.10866	0.467208	0.172181	0.0762824	0.466068	0.238557	0.0958669
ENSRNOG00000003285	10	+	3321586	3361318	585	10	28	27	7	12	15	17	41	31	3.30971	0.837883	1.15976	3.70831	2.30142	3.55948	1.48691	0.997552	1.31204	3.18974	1.2655	1.76912
ENSRNOG00000003287	10	+	49259194	49296663	3066	4	0	1	0	0	5	0	3	3	0.0398929	0	0.0577793	0.0337955	0.0106164	0	0	0	0.0544718	0.014804	0.0181573	0.0325574
ENSRNOG00000003288	10	-	96123397	96131880	2505	1	0	1	0	3	1	0	1	0	0	0	0.0176394	0.0137565	0.0129643	0	0	0.0379309	0.0133037	0.00890695	0.0170782	0.0058798
ENSRNOG00000003289	14	-	70102814	70121797	2186	1417	1805	1880	1706	2238	2154	2200	2142	1622	30.1824	35.5909	28.6425	33.7665	27.9296	39.9927	33.5378	32.4257	32.838	33.8963	32.9338	31.472
ENSRNOG00000003291	13	+	83972212	83984675	2105	1234	1394	1268	993	1797	1793	1604	1096	1584	30.6095	21.5133	25.9033	17.9422	19.5625	32.0748	25.393	27.0381	28.3864	23.1932	26.9391	26.0087
ENSRNOG00000003294	10	+	49368314	49400193	492	0	0	0	1	0	0	0	0	0	0	0.0926926	0	0	0	0	0	0	0	0	0	0.0308975
ENSRNOG00000003296	14	-	20935369	20953095	1169	33	45	102	21	32	49	47	94	34	1.18309	0.819247	1.24736	2.77096	2.83363	1.86446	1.33982	0.866992	1.39689	2.48968	1.20123	1.08323
ENSRNOG00000003298	13	+	83996080	84071400	1707	9	14	6	7	15	20	20	14	4	0.0976063	0.191502	0.238561	0.289407	0.116889	0.406768	0.399812	0.284994	0.39983	0.271021	0.361545	0.175889
ENSRNOG00000003300	13	-	50913180	50916982	2562	2033	1926	1497	1588	3026	2640	5627	5148	3886	61.6989	28.2671	35.0631	69.243	18.9758	36.4109	73.1913	37.4084	34.3405	41.5432	48.3134	41.6763
ENSRNOG00000003302	10	-	46153188	46172309	2963	1816	1919	2653	1319	1894	1950	2554	2602	2104	35.2203	24.7542	33.0218	36.8993	35.4559	38.2492	35.0249	24.6861	26.743	36.8681	28.818	30.9988
ENSRNOG00000003304	10	+	82292110	82296651	2435	26	55	137	23	58	34	29	115	32	0.53457	0.430764	0.471809	1.62748	1.82717	1.094	0.396881	0.754412	0.46533	1.51622	0.538875	0.479047
ENSRNOG00000003305	X	-	71614346	71616997	1663	18	10	4	8	19	28	29	14	8	0.358787	0.402247	0.876914	0.531909	0.143222	0.534007	1.0655	0.663477	1.0288	0.403046	0.919259	0.545982
ENSRNOG00000003307	19	-	26000497	26006970	1875	1521	1172	2201	1366	1784	1903	1792	1934	1730	37.5317	33.2246	35.8443	35.5445	38.122	30.2747	31.8492	30.1351	33.8235	34.6471	31.936	35.5335
ENSRNOG00000003310	13	+	99220510	99253316	3588	287	355	353	220	390	385	527	464	286	3.39275	2.92594	3.69833	4.66302	3.34322	5.01435	5.12159	3.60227	3.74175	4.3402	4.1552	3.33901
ENSRNOG00000003313	X	-	30612903	30831483	3164	0	0	2	0	1	2	0	0	0	0	0	0	0	0.0205282	0	0	0.0100102	0.0210657	0.00684273	0.0103586	0
ENSRNOG00000003326	10	+	3170777	3214647	3402	230	267	492	101	126	275	336	671	296	4.46938	1.70976	3.77244	8.58305	5.93096	4.80029	4.15627	1.48133	3.40186	6.4381	3.01315	3.31719
ENSRNOG00000003328	10	+	10967658	10989936	2579	1878	1975	2296	1896	2319	2810	2782	3016	2085	32.8858	33.5272	32.1763	40.2992	28.912	37.0911	35.9474	28.4793	36.3109	35.4341	33.5792	32.8631
ENSRNOG00000003329	10	+	72909550	72945884	2909	217	280	317	208	400	387	432	408	291	4.06914	3.26084	3.29616	4.83318	3.53894	4.66196	4.94882	4.35508	4.43352	4.34469	4.57914	3.54205
ENSRNOG00000003330	10	-	82284720	82326771	3083	740	653	872	445	801	707	979	1285	711	9.38101	6.58259	10.606	14.363	9.18545	10.2587	10.5821	8.22884	7.64236	11.2691	8.81776	8.85652
ENSRNOG00000003332	10	+	46216884	46243077	1315	181	311	304	167	232	242	296	317	197	6.09388	5.79163	6.08197	8.30712	7.50767	11.4548	7.50115	5.58781	6.13297	9.08987	6.40731	5.98916
ENSRNOG00000003334	5	+	169181418	169190073	3830	7366	5098	9266	4489	6091	7112	8528	9496	8219	87.2918	53.4516	84.9815	85.4395	78.5689	64.4696	74.2011	50.3697	61.8834	76.1593	62.1514	75.2417
ENSRNOG00000003336	13	+	51034256	51041902	1846	5744	11418	6224	35877	25817	38837	18532	11037	10009	240.201	965.287	149.74	224.387	119.25	326.268	364.346	482.409	763.585	223.302	536.78	451.742
ENSRNOG00000003338	10	+	49538588	49568583	1817	1458	972	1626	952	3485	1621	1803	2000	1538	34.4504	23.9073	35.4759	37.9517	29.0778	25.9241	33.0858	60.7808	29.7474	30.9845	41.2047	31.2779
ENSRNOG00000003342	X	-	31012507	31013030	507	0	0	0	0	0	0	0	0	0	0	0	0	0	0	0	0	0	0	0	0	0
ENSRNOG00000003343	10	-	35800942	35833861	4986	3123	2624	3659	2281	3710	3423	3780	5050	3524	28.7499	20.8633	27.6765	34.9024	23.8324	25.4897	25.264	23.5668	22.8789	28.0749	23.9032	25.7633
ENSRNOG00000003345	X	-	58564451	58565921	1471	0	0	0	0	0	0	0	0	0	0	0	0	0	0	0	0	0	0	0	0	0
ENSRNOG00000003346	X	-	31124018	31140711	3113	28	43	20	44	50	48	55	35	22	0.310192	0.695532	0.428849	0.41806	0.225134	0.721899	0.6353	0.548913	0.554469	0.455031	0.57956	0.478191
ENSRNOG00000003347	7	-	7188676	7189599	924	0	0	0	0	0	0	0	0	0	0	0	0	0	0	0	0	0	0	0	0	0
ENSRNOG00000003348	10	-	46330368	46332172	1668	187	43	109	76	138	102	151	205	193	4.70668	2.07791	4.95379	4.23521	2.12221	1.24861	3.01677	2.62037	2.03791	2.53534	2.55835	3.91279
ENSRNOG00000003349	10	+	36741434	37028367	2733	4	12	7	9	11	1	13	7	4	0.0595352	0.15018	0.0646714	0.0882623	0.0831794	0.212665	0.158513	0.127477	0.0121939	0.128035	0.0993948	0.0914623
ENSRNOG00000003350	X	+	31140960	31182816	2646	212	141	207	163	302	285	348	240	212	3.82252	3.29502	4.1523	3.66597	2.97981	3.02715	5.14046	4.23982	4.21005	3.22431	4.53011	3.75662
ENSRNOG00000003354	X	+	92131209	92132357	1149	0	1	2	0	0	2	0	1	0	0	0	0	0.0299914	0.0565285	0.0421535	0	0	0.0580085	0.0428911	0.0193362	0
ENSRNOG00000003357	9	+	52023295	52059217	4765	10470	6926	6854	6868	11118	7147	8020	12396	10409	88.8586	65.7321	97.0902	89.6469	46.7131	70.4001	56.0884	73.8998	49.9853	68.92	59.9912	83.8936
ENSRNOG00000003359	X	+	71528988	71585908	5317	2869	2631	2826	2792	5487	5068	4298	3437	3502	37.9468	33.9181	33.7698	31.5502	24.4475	33.9454	38.1535	46.2935	44.9908	29.981	43.1459	35.2116
ENSRNOG00000003365	13	-	91842333	91873096	2222	946	323	697	765	1627	1131	1082	1085	993	21.0598	18.1896	21.7939	19.4939	11.8016	8.15658	18.7992	26.867	19.6515	13.1507	21.7726	20.3477
ENSRNOG00000003367	10	+	53570989	53579321	576	28	34	32	32	28	32	40	24	32	2.41051	2.7025	2.29116	1.53156	1.92448	3.04957	2.46847	1.64227	1.97487	2.16854	2.02853	2.46806
ENSRNOG00000003370	X	-	13524607	13601069	1712	3	1	1	0	2	0	1	1	2	0.0475204	0	0.07743	0.0201286	0.0189694	0.0282911	0.0194652	0.0370003	0	0.022463	0.0188218	0.0416501
ENSRNOG00000003374	14	-	112719482	112946875	2159	113	92	95	43	131	177	208	213	107	2.25868	1.01765	2.59113	3.80903	1.60103	2.31238	3.59702	2.15312	3.06107	2.57415	2.93707	1.95582
ENSRNOG00000003377	X	-	98093714	98095663	1950	0	0	0	0	0	0	0	0	0	0	0	0	0	0	0	0	0	0	0	0	0
ENSRNOG00000003384	10	-	50366952	50402616	3789	15	12	18	2	15	11	9	30	13	0.139564	0.0240722	0.174928	0.272843	0.154278	0.153395	0.0791552	0.125385	0.0967497	0.193506	0.10043	0.112854
ENSRNOG00000003385	13	+	60529932	60537916	474	604	564	815	803	1000	873	812	926	760	65.2212	77.2587	56.3054	67.3208	55.8389	57.6308	57.0873	66.8192	61.3787	60.2635	61.7617	66.2618
ENSRNOG00000003386	10	-	107516995	107539658	1442	0	2	5	3	11	7	3	6	9	0.2849	0.10647	0	0.160903	0.126364	0.0753843	0.0778001	0.271125	0.181542	0.120884	0.176822	0.130457
ENSRNOG00000003388	13	-	108132499	108178609	10069	15	9	7	4	6	12	18	9	12	0.0484784	0.0181169	0.0658259	0.0308016	0.0225771	0.0432922	0.0595728	0.0188731	0.039717	0.0322237	0.0393876	0.0441404
ENSRNOG00000003392	14	+	21039990	21056452	2694	2438	2379	3820	2054	2773	2567	3810	3620	2858	43.9199	35.388	40.6979	47.1272	46.867	43.5306	47.9659	33.1799	32.3187	45.8416	37.8215	40.0019
ENSRNOG00000003395	10	+	35857797	35860987	2096	7	11	9	10	11	10	8	7	11	0.213479	0.21758	0.14757	0.115086	0.139447	0.254188	0.127192	0.166219	0.158997	0.169574	0.150803	0.192876
ENSRNOG00000003397	10	-	53583276	53595827	1333	268	296	316	183	347	343	344	334	297	9.06316	6.26082	8.88375	8.63442	7.69864	10.7551	8.59983	8.24477	8.57522	9.0294	8.47328	8.06924
ENSRNOG00000003398	13	-	89591718	89594738	1258	264	241	556	126	259	292	379	537	382	12.352	4.56773	9.27289	14.7099	14.3533	9.27877	10.0397	6.52076	7.73542	12.7807	8.09862	8.73086
ENSRNOG00000003399	10	+	35870232	35879910	2056	4005	2551	3230	3567	7046	4729	5020	4159	4492	91.6364	81.5808	88.7501	71.8754	52.6059	61.964	83.8958	111.917	79.0361	62.1484	91.6164	87.3225
ENSRNOG00000003400	13	-	80685325	80703615	2378	44	41	48	56	119	109	43	43	29	0.58718	1.27121	0.967753	0.737573	0.775923	0.988457	0.713264	1.87606	1.80812	0.833985	1.46582	0.942049
ENSRNOG00000003401	10	-	12871040	12871965	813	13	5	25	15	22	34	15	16	20	1.00067	0.841416	0.706553	0.678182	0.998635	0.297875	0.614841	0.857061	1.3937	0.65823	0.955201	0.849548
ENSRNOG00000003402	13	+	72804218	72850753	2464	383	421	436	369	440	560	550	598	451	7.44542	6.82961	6.86831	8.36329	5.7465	8.27552	7.43847	5.65577	7.57406	7.46177	6.88943	7.04778
ENSRNOG00000003403	13	+	41883137	41922339	2716	728	490	811	539	941	788	811	1033	763	11.4274	9.05043	11.8439	13.1065	9.69725	8.73817	9.95068	10.9734	9.66892	10.514	10.1977	10.7739
ENSRNOG00000003407	13	-	108696336	108841511	4204	281	227	489	125	258	324	277	638	478	4.64607	1.36215	2.9669	5.25342	3.79464	2.62715	2.2057	1.95256	2.58007	3.89174	2.24611	2.99171
ENSRNOG00000003409	X	+	144807392	144807829	438	0	1	0	0	1	0	0	1	0	0	0	0	0.0786761	0	0.110581	0	0.0723112	0	0.0630856	0.0241037	0
ENSRNOG00000003424	10	+	51478378	51501165	2919	861	891	990	711	1046	984	1262	1257	926	12.9042	11.1082	13.0335	14.8395	11.0143	14.7842	14.4074	11.3495	11.2342	13.546	12.3304	12.3486
ENSRNOG00000003428	14	-	21058595	21128505	3114	709	627	809	719	1072	878	966	1237	917	17.3413	15.244	14.5646	19.8174	12.2142	14.1183	14.9658	15.7846	13.603	15.3833	14.7845	15.7166
ENSRNOG00000003430	X	+	143097525	143141794	2784	0	0	0	0	2	0	0	0	0	0	0	0	0	0	0	0	0.0227531	0	0	0.00758436	0
ENSRNOG00000003434	13	-	60546912	60567882	3717	201	244	614	104	182	225	314	799	256	2.80157	1.276	2.38943	7.40749	5.36455	3.17944	2.81513	1.55081	2.0173	5.31716	2.12775	2.15567
ENSRNOG00000003435	X	-	143154209	143274180	3088	5	5	4	0	2	3	5	2	1	0.0131727	0	0.0715458	0.0223187	0.0420669	0.0784236	0.0539578	0.0205131	0.0323762	0.0476031	0.0356157	0.0282395
ENSRNOG00000003439	19	-	23542889	23554594	489	811	316	1095	763	2035	1428	1492	715	1179	98.075	71.1583	73.2831	50.3865	72.7215	31.2991	101.677	131.806	97.3197	51.469	110.267	80.8388
ENSRNOG00000003442	13	-	51042248	51076852	2682	116	42	63	125	131	123	96	99	62	1.20497	2.72365	2.44895	1.62998	0.977527	0.971928	1.52849	1.98236	1.95847	1.19315	1.82311	2.12586
ENSRNOG00000003443	19	+	26016382	26019553	1514	23	12	20	21	32	23	14	14	14	0.376145	0.632563	0.671264	0.318654	0.429004	0.383892	0.308151	0.669427	0.506271	0.377183	0.494617	0.559991
ENSRNOG00000003452	X	-	31700633	31780425	1317	3489	1235	4316	3443	5105	5434	4101	3028	4243	134.21	122.097	119.881	81.1394	108.993	46.5136	106.27	125.729	140.819	78.8819	124.272	125.396
ENSRNOG00000003453	13	-	42219887	42263024	2011	21	29	37	19	35	33	17	25	24	0.485459	0.430875	0.461423	0.428395	0.597513	0.698457	0.281708	0.551233	0.546869	0.574788	0.459937	0.459252
ENSRNOG00000003455	10	-	12908643	12916784	2125	41	59	62	56	67	100	82	96	38	0.727408	1.20182	0.852544	1.55679	0.947524	1.34477	1.28593	0.998609	1.56828	1.28303	1.28427	0.927257
ENSRNOG00000003456	X	+	133227660	133229047	1388	0	0	0	0	0	0	0	0	0	0	0	0	0	0	0	0	0	0	0	0	0
ENSRNOG00000003457	10	+	12980674	12992780	5635	15	8	0	14	16	6	7	12	7	0.050531	0.113304	0.117622	0.0733845	0	0.0687622	0.0413967	0.0899302	0.0354845	0.0473822	0.0556038	0.0938189
ENSRNOG00000003461	19	-	23936505	23946900	1930	871	789	991	679	920	906	1166	1007	878	18.5531	16.086	19.9931	18.0267	16.7186	19.8518	20.185	15.1369	15.6848	18.199	17.0022	18.2107
ENSRNOG00000003463	10	-	46570996	46593009	4377	1959	3967	3117	3134	1986	4472	3817	2805	1444	13.5937	33.0769	20.0328	22.37	23.4266	44.4664	29.4374	14.5571	34.4905	30.0877	26.1617	22.2345
ENSRNOG00000003464	10	-	103899150	103919605	3469	420	367	415	360	410	509	608	565	415	4.86628	4.73269	5.34979	5.61256	3.88509	5.12408	5.84065	3.74334	4.88984	4.87391	4.82461	4.98292
ENSRNOG00000003468	13	+	100980574	101043110	2411	6	7	6	6	7	9	5	6	5	0.0887766	0.119436	0.115723	0.0902491	0.0850518	0.147988	0.0727289	0.0967726	0.130918	0.107763	0.10014	0.107978
ENSRNOG00000003469	19	-	26026043	26053762	4713	5	3	6	4	6	18	6	13	2	0.0172618	0.0387055	0.0468775	0.0950523	0.0413439	0.0308303	0.0424244	0.0403212	0.127279	0.0557422	0.0700082	0.0342816
ENSRNOG00000003470	X	+	5549419	5566127	2013	460	519	651	498	617	646	595	726	503	10.1643	11.2822	10.0973	12.4282	10.5025	12.4876	9.84997	9.7078	10.6947	11.8061	10.0842	10.5146
ENSRNOG00000003472	X	-	143346252	143453612	3587	69	25	92	30	77	81	100	135	68	0.771136	0.381417	0.849981	1.29694	0.83294	0.337569	0.929031	0.67989	0.75255	0.822482	0.787157	0.667511
ENSRNOG00000003476	10	-	63153651	63176463	3286	15	6	17	13	20	12	34	36	13	0.160927	0.180421	0.201704	0.37753	0.168011	0.0884377	0.344805	0.192771	0.121701	0.211326	0.219759	0.181017
ENSRNOG00000003479	19	+	24044103	24265444	2836	413	336	629	285	433	518	486	603	478	6.85607	4.58299	6.43481	7.32703	7.20281	5.73835	5.71073	4.83572	6.08702	6.75606	5.54449	5.95795
ENSRNOG00000003480	13	+	91954138	91962588	1071	10	19	7	11	12	31	19	25	22	1.24812	0.699655	0.616272	1.20154	0.317056	1.28348	0.883072	0.53008	1.44087	0.934024	0.95134	0.854683
ENSRNOG00000003486	13	-	92073668	92089980	1595	138	97	97	107	171	176	121	182	167	4.25902	3.05938	3.82305	3.93213	1.97501	2.94554	2.52805	3.39559	3.67734	2.95089	3.20033	3.71381
ENSRNOG00000003491	10	-	96191133	96584947	3702	492	608	1210	426	626	642	856	1448	638	7.19894	5.38908	6.03048	13.8414	10.9003	8.16869	7.9128	5.49982	5.93487	10.9701	6.44916	6.20617
ENSRNOG00000003494	13	-	51134525	51183269	6377	313	549	413	426	534	471	492	476	191	1.21835	3.04651	2.1688	2.57221	2.10325	4.16975	2.57105	2.65219	2.46142	2.9484	2.56155	2.14455
ENSRNOG00000003495	10	+	63635219	63658361	7470	2641	2465	3925	1687	2703	2897	3918	5079	2725	15.0647	10.456	15.8599	23.7868	17.3236	16.226	17.7446	11.635	13.1211	19.1121	14.1669	13.7935
ENSRNOG00000003496	19	+	24329023	24429909	5729	153	70	63	51	112	99	136	138	162	1.19315	0.421119	1.22408	0.861035	0.370444	0.613871	0.820589	0.642277	0.597368	0.615117	0.686745	0.946113
ENSRNOG00000003497	10	-	12989135	12994495	1450	61	93	83	88	66	96	117	123	107	4.40535	4.06196	2.72813	4.29008	2.72821	4.55911	3.94631	2.11576	3.23814	3.85913	3.10007	3.73181
ENSRNOG00000003498	13	+	92103123	92123629	939	2	2	1	1	2	11	1	7	1	0.0433199	0.0485674	0.0941144	0.256891	0.0345853	0.103162	0.0354892	0.0674596	0.390399	0.131546	0.164449	0.0620006
ENSRNOG00000003500	13	+	89597138	89598802	440	0	1	1	0	0	1	0	1	0	0	0	0	0.0783184	0.0738082	0.110078	0	0	0.0757406	0.0874016	0.0252469	0
ENSRNOG00000003501	10	-	91694547	91699424	801	0	0	0	1	0	0	1	0	0	0	0.0569348	0	0	0	0	0.0416034	0	0	0	0.0138678	0.0189783
ENSRNOG00000003504	19	-	26074987	26084679	1653	1200	1390	1757	924	1604	1293	1597	1662	1305	37.4358	29.7171	37.3936	40.3898	40.2395	47.478	37.531	35.8268	30.3881	42.7024	34.582	34.8488
ENSRNOG00000003506	10	-	91736780	91756081	2074	659	585	952	524	773	800	893	1183	725	14.2194	11.5221	14.04	19.6559	14.9068	13.6616	14.3484	11.8046	12.8547	16.0748	13.0026	13.2605
ENSRNOG00000003508	10	-	16821880	16910641	2527	173	463	379	317	472	315	373	576	479	7.71052	5.7209	3.02505	7.85478	4.8707	8.87421	4.91887	5.91584	4.15419	7.1999	4.9963	5.48549
ENSRNOG00000003509	13	+	92146586	92147539	954	1	1	1	0	3	3	0	1	0	0	0	0.0463173	0.0361217	0.0340415	0.0507698	0	0.0995984	0.104798	0.040311	0.0681322	0.0154391
ENSRNOG00000003510	13	-	80755058	80775264	2010	511	174	493	326	2060	1199	767	524	607	12.5463	7.55445	11.4733	9.17536	8.1354	4.28231	12.9877	33.1529	20.3037	7.19769	22.1481	10.5247
ENSRNOG00000003512	10	-	27310725	27366665	4574	0	0	3	1	11	10	1	5	2	0.0177864	0.00997043	0	0.0376696	0.0213001	0	0.00728561	0.0761686	0.0728594	0.0196566	0.0521045	0.00925227
ENSRNOG00000003515	13	-	99271366	99300579	1761	987	540	698	449	1419	641	1507	915	855	19.7834	11.6476	24.8079	17.9357	12.8942	14.8775	28.5664	25.5648	12.1512	15.2358	22.0942	18.7463
ENSRNOG00000003517	10	+	73279119	73289921	1095	144	201	121	190	205	240	361	199	173	6.42666	7.91315	5.81086	6.26261	3.58863	8.8907	10.9864	5.92951	7.3043	6.24731	8.0734	6.71689
ENSRNOG00000003518	13	-	92209129	92210052	924	0	0	0	1	1	0	0	0	0	0	0.0493558	0	0	0	0	0	0.0342774	0	0	0.0114258	0.0164519
ENSRNOG00000003520	19	+	26084903	26090094	876	3909	3768	5186	3106	5440	4001	5049	5229	3707	172.136	161.699	197.176	205.699	192.259	208.334	192.072	196.686	152.211	202.097	180.323	177.004
ENSRNOG00000003521	13	+	92224971	92225918	948	0	0	0	0	1	1	0	0	0	0	0	0	0	0	0	0	0.0334096	0.0351539	0	0.0228545	0
ENSRNOG00000003522	13	-	72770554	72789853	3008	43	45	28	34	112	46	72	25	50	0.676154	0.515479	0.631658	0.286404	0.3023	0.724584	0.797658	1.17929	0.509638	0.437762	0.828861	0.607764
ENSRNOG00000003524	10	+	82352390	82367047	2802	864	656	894	559	863	862	1106	1433	922	13.3849	9.09816	13.625	17.6236	10.3616	11.3394	13.1537	9.75488	10.2523	13.1082	11.0536	12.036
ENSRNOG00000003526	X	-	104765294	104814145	2419	38	32	42	15	28	32	45	78	40	0.809501	0.340334	0.835371	1.33726	0.678595	0.771095	0.746068	0.441206	0.530561	0.928983	0.572612	0.661735
ENSRNOG00000003531	X	+	22674759	22737523	1042	0	0	0	0	0	0	0	0	0	0	0	0	0	0	0	0	0	0	0	0	0
ENSRNOG00000003532	X	+	141847092	141855443	1664	13	119	5	1	11	49	9	4	56	1.36895	0.0274067	0.345209	0.0828368	0.097583	3.46376	0.18024	0.209372	0.981351	1.21473	0.456988	0.580522
ENSRNOG00000003533	X	+	25016401	25080410	4332	1402	930	2402	957	1111	1122	1787	2832	1744	16.3761	10.0747	14.3005	22.5279	18.007	10.398	13.7467	8.12279	8.63149	16.9776	10.167	13.5838
ENSRNOG00000003536	10	-	35882805	35927268	2666	862	951	1031	758	1385	1212	1131	1297	929	14.1745	12.9664	14.2869	16.7647	12.559	17.2772	14.1372	16.4539	15.1504	15.5337	15.2472	13.8093
ENSRNOG00000003537	13	+	92264231	92340083	7939	5	0	2	2	10	5	6	5	4	0.0206144	0.0115557	0.0279911	0.0218295	0.00822897	0	0.0253321	0.0401271	0.021111	0.0100195	0.0288567	0.0200538
ENSRNOG00000003538	13	+	89622632	89634419	5637	112	81	92	71	49	114	52	126	51	0.368023	0.574408	0.877934	0.770263	0.530026	0.695971	0.307409	0.275313	0.673966	0.66542	0.418896	0.606788
ENSRNOG00000003541	18	-	40175951	40218225	1563	205	207	320	107	215	231	218	327	242	6.2981	3.12201	5.79544	7.20951	6.64888	6.41454	4.64793	4.35671	4.92532	6.75764	4.64332	5.07185
ENSRNOG00000003542	10	+	12994683	12995457	294	1356	1521	1469	1498	2204	1783	1744	1372	1389	192.18	232.367	203.8	160.814	162.268	250.574	197.679	237.434	202.109	191.218	212.408	209.449
ENSRNOG00000003543	X	+	23668363	23693162	1612	0	0	0	0	1	0	0	0	0	0	0	0	0	0	0	0	0.0196478	0	0	0.00654927	0
ENSRNOG00000003544	10	+	73333119	73362783	3254	10	3	4	10	14	15	9	5	3	0.0375022	0.14015	0.135792	0.0529504	0.0399209	0.0446537	0.0921694	0.136267	0.153623	0.0458417	0.127353	0.104481
ENSRNOG00000003545	13	+	60545635	60603811	1794	536	519	654	508	743	686	706	654	596	15.0863	14.4164	14.7381	14.0242	13.2166	15.6425	14.6403	14.6438	14.2262	14.2944	14.5034	14.7469
ENSRNOG00000003546	10	-	12995904	12997930	963	647	769	555	523	551	581	755	624	1147	48.4496	24.7677	29.6872	22.3293	18.7165	38.6771	26.1266	18.1219	20.1063	26.5743	21.4516	34.3015
ENSRNOG00000003548	4	-	5995868	5997225	348	0	0	0	0	0	0	0	0	0	0	0	0	0	0	0	0	0	0	0	0	0
ENSRNOG00000003549	7	+	2737765	2742369	998	1145	834	1045	1067	1634	1152	1340	1229	1038	42.3078	48.7578	50.6952	42.4364	34.005	40.4752	44.7441	51.8562	38.4683	38.9722	45.0229	47.2536
ENSRNOG00000003550	13	+	73196571	73334076	1475	616	631	642	680	850	828	813	677	573	15.8021	21.0246	18.4536	15.8166	14.1351	20.7201	18.3679	18.2518	18.7077	16.8906	18.4425	18.4268
ENSRNOG00000003551	13	+	89643881	89649906	2010	305	329	335	321	486	455	496	427	360	7.28551	7.28315	6.70495	7.32063	5.4126	7.92782	8.22332	7.65808	7.54392	6.88702	7.80844	7.0912
ENSRNOG00000003553	14	+	113202419	113295014	2062	649	388	564	375	1046	967	787	973	672	13.2567	8.29378	13.9075	16.2608	8.88276	9.11375	12.7189	16.0665	15.6286	11.4191	14.8047	11.8193
ENSRNOG00000003554	X	-	31786194	31799560	3112	91	24	77	56	166	94	152	101	128	1.67311	0.820651	1.29209	1.1184	0.803542	0.37353	1.62767	1.68946	1.00663	0.765158	1.44125	1.26195
ENSRNOG00000003555	13	-	92342255	92343196	942	0	0	0	0	0	0	0	0	0	0	0	0	0	0	0	0	0	0	0	0	0
ENSRNOG00000003559	18	-	40220855	40254845	2220	87	119	101	76	138	123	148	122	84	1.53915	1.56124	1.73164	1.89375	1.47749	2.59626	2.22162	1.96882	1.84643	1.98917	2.01229	1.61068
ENSRNOG00000003560	13	+	92412612	92413565	954	0	0	0	0	0	0	0	0	0	0	0	0	0	0	0	0	0	0	0	0	0
ENSRNOG00000003562	13	+	101181994	101307908	2955	97	181	140	131	236	173	107	164	87	1.19761	2.02173	1.45046	1.91251	1.53861	2.96671	1.20667	2.5295	1.95106	2.13927	1.89574	1.5566
ENSRNOG00000003563	10	-	63197364	63240332	2179	757	936	1000	666	884	869	935	1060	781	30.5178	29.1765	32.1319	35.0891	31.1966	43.5491	29.9311	26.8956	27.8196	36.6116	28.2154	30.6088
ENSRNOG00000003566	10	+	96639924	96653938	1233	2	1	0	1	1	1	4	0	0	0	0.0369868	0.0716735	0	0	0.0392818	0.108108	0.0256872	0.0270283	0.0130939	0.0536079	0.0362201
ENSRNOG00000003567	13	-	89650094	89654244	1808	332	397	377	398	570	479	468	381	338	7.60452	10.0391	8.11393	7.26178	6.77174	10.6352	8.626	9.98518	8.82914	8.22291	9.14677	8.58585
ENSRNOG00000003569	10	-	27847439	27862868	2543	0	0	0	1	0	0	0	0	0	0	0.0179334	0	0	0	0	0	0	0	0	0	0.00597782
ENSRNOG00000003575	18	-	40451639	40452456	818	1	3	3	0	3	10	8	0	4	0.198912	0	0.054018	0	0.119104	0.177632	0.325911	0.116158	0.407407	0.098912	0.283158	0.0843099
ENSRNOG00000003576	10	-	73634255	73690887	4469	159	114	158	68	169	110	170	229	153	1.90909	0.951265	2.15512	2.42066	1.57397	1.69372	1.73777	1.64191	1.12449	1.89612	1.50139	1.67183
ENSRNOG00000003578	18	-	40493156	40518988	6772	522	620	605	660	744	777	922	806	598	3.59201	4.44465	3.406	4.10143	2.90132	4.43434	4.53707	3.47965	3.82372	3.81236	3.94681	3.81422
ENSRNOG00000003580	19	+	24456976	24464807	1198	2	0	1	1	0	0	0	0	0	0	0.0380674	0.0737675	0	0.0271082	0	0	0	0	0.00903606	0	0.0372783
ENSRNOG00000003581	13	-	84083632	84217366	2554	63	28	63	18	82	41	73	69	45	0.741387	0.332477	1.12749	0.963041	0.828661	0.549276	0.985289	1.05189	0.553406	0.780326	0.86353	0.733783
ENSRNOG00000003583	13	+	108642156	108686290	1575	5663	5205	6605	4712	7190	8717	6980	6058	6126	158.216	136.438	158.876	132.546	136.191	160.064	147.685	144.587	184.445	142.934	158.906	151.176
ENSRNOG00000003585	X	+	14019961	14109568	3075	11	0	9	10	10	1	9	21	4	0.0529137	0.148308	0.158066	0.235337	0.0950506	0	0.0975347	0.102999	0.0108377	0.110129	0.0704572	0.119763
ENSRNOG00000003587	X	-	31816436	31851715	2940	58	51	57	24	87	42	73	77	70	0.96851	0.372284	0.871711	0.902527	0.629629	0.840189	0.827442	0.937241	0.476084	0.790782	0.746922	0.737501
ENSRNOG00000003588	X	-	36277640	36280461	759	0	0	0	0	0	0	0	0	0	0	0	0	0	0	0	0	0	0	0	0	0
ENSRNOG00000003590	10	-	46602231	46720910	1953	765	529	1369	243	501	598	1090	1560	812	17.2661	5.79297	17.6701	28.1013	23.2405	13.3935	18.9877	8.29473	10.4176	21.5784	12.5667	13.5764
ENSRNOG00000003592	14	-	70089225	70098021	2089	677	775	797	883	1068	1029	839	857	674	13.1243	19.2767	14.32	14.1371	12.3902	17.9687	13.384	16.1924	16.4157	14.832	15.3307	15.5736
ENSRNOG00000003594	13	-	51184629	51201364	1645	508	465	481	418	750	600	812	632	571	15.3009	12.5578	14.7871	14.347	10.2904	14.8366	17.8257	15.6484	13.1723	13.158	15.5488	14.2153
ENSRNOG00000003595	13	-	73349369	73390393	1167	1	0	0	0	0	0	1	0	7	0.243995	0	0.0378635	0	0	0	0.0285556	0	0	0	0.00951853	0.0939528
ENSRNOG00000003596	X	+	71342775	71347619	1276	1254	1434	1327	1344	1950	1399	1802	1100	1419	45.2361	48.0351	43.4249	29.707	33.7736	54.4318	47.0615	48.402	36.5383	39.3041	44.0006	45.5654
ENSRNOG00000003597	9	-	82415605	82419288	1448	7647	6835	4102	9595	8957	11361	10521	7140	9151	257.071	302.194	233.353	169.921	91.9993	228.625	242.131	195.918	261.475	163.515	233.174	264.206
ENSRNOG00000003599	14	-	21154000	21155652	1653	831	813	794	933	1249	1001	1042	948	817	20.1049	25.7406	22.2136	19.763	15.5993	23.8216	21.0066	23.9314	20.181	19.728	21.7064	22.6864
ENSRNOG00000003600	14	+	113530470	113561645	3441	652	594	810	446	814	763	835	906	694	8.20405	5.91099	8.37249	9.07319	7.64465	8.36095	8.08656	7.49237	7.38961	8.3596	7.65618	7.49584
ENSRNOG00000003601	13	+	99387950	99395842	1727	1	0	0	0	0	2	0	0	0	0	0	0.0255858	0	0	0	0	0	0.0385939	0	0.0128646	0.00852861
ENSRNOG00000003603	10	-	51502894	51669297	2442	263	354	606	115	133	359	447	646	355	5.97208	2.16896	4.80608	9.20647	8.13905	7.09089	6.16046	1.74211	4.94789	8.14547	4.28348	4.31571
ENSRNOG00000003606	14	+	21163840	21164295	456	17	24	13	4	17	12	15	65	32	2.85456	0.400042	1.64731	4.91208	0.92584	2.54918	1.0962	1.18077	0.876997	2.7957	1.05132	1.63397
ENSRNOG00000003611	X	-	14633342	14642424	2145	1270	1336	1587	1343	1697	1451	1456	1557	1394	26.4356	28.5535	26.1618	25.0137	24.0274	30.1671	22.6202	25.0573	22.5435	26.4027	23.407	27.0503
ENSRNOG00000003613	X	-	25458771	25628272	6007	260	440	387	281	318	388	367	559	310	3.04958	3.09914	2.77837	4.65857	3.03943	5.15384	2.95769	2.43574	3.12707	4.28395	2.84017	2.97569
ENSRNOG00000003614	13	+	43850751	44157924	2691	18	18	9	4	17	6	7	19	16	0.241858	0.0677886	0.295563	0.243308	0.108614	0.323976	0.0866854	0.200085	0.0743052	0.225299	0.120359	0.201736
ENSRNOG00000003616	13	-	92894431	92988137	3719	102	108	160	107	76	106	44	51	110	1.20315	1.3121	1.2119	0.472564	1.39718	1.40654	0.394265	0.647242	0.949863	1.09209	0.66379	1.24238
ENSRNOG00000003620	13	-	80837420	80862963	2526	136	28	131	31	285	157	78	97	87	1.401	0.559678	2.37902	1.32329	1.68421	0.536882	1.02902	3.57348	2.07132	1.18146	2.22461	1.44657
ENSRNOG00000003622	X	+	14578264	14612547	4277	237	246	240	181	312	419	329	679	272	2.58692	1.92996	2.4485	5.47075	1.82234	2.7858	2.56341	2.31044	3.2648	3.35963	2.71288	2.3218
ENSRNOG00000003625	13	+	44957014	44990535	3325	1690	2021	1891	1313	2002	1723	2007	2486	1587	19.4151	18.0087	22.4588	25.7648	18.4696	29.4394	20.1149	19.0701	17.2693	24.5579	18.8181	19.9609
ENSRNOG00000003626	10	-	103967312	103972668	794	15181	8818	16847	14939	24719	16444	17239	13547	14962	766.518	858.047	844.834	587.949	689.064	537.902	723.525	986.029	690.19	604.972	799.915	823.133
ENSRNOG00000003629	13	-	99410026	99468778	3422	320	327	418	279	383	420	449	422	361	4.64407	4.02395	4.47177	4.59904	4.29311	5.00887	4.73202	3.83633	4.42659	4.63367	4.33165	4.37993
ENSRNOG00000003633	10	+	54246250	54253996	862	0	0	1	0	1	0	1	0	1	0.0471896	0	0	0	0.0376747	0	0.0386593	0.0367428	0	0.0125582	0.025134	0.0157299
ENSRNOG00000003634	10	+	36589181	36600469	2640	133	166	206	169	301	309	236	201	184	3.4239	3.52571	2.6884	3.16856	3.06037	3.678	3.59769	4.3611	4.71075	3.30231	4.22318	3.21267
ENSRNOG00000003635	13	-	101451932	101597570	5031	119	148	119	117	165	108	253	156	116	0.937901	1.06058	1.04516	1.06853	0.768157	1.42482	1.67582	1.03875	0.715403	1.08717	1.14332	1.01455
ENSRNOG00000003643	X	+	54062935	54086339	2145	33	36	52	10	15	32	33	69	40	0.758553	0.21261	0.679796	1.10851	0.787288	0.812885	0.512682	0.221485	0.497169	0.902893	0.410445	0.550319
ENSRNOG00000003645	10	-	34955716	34961608	1592	34	37	59	28	70	300	1229	63	497	14.3686	0.907557	1.06777	1.54299	1.36181	1.27368	29.1085	1.57574	7.10573	1.39283	12.5966	5.44799
ENSRNOG00000003648	10	+	13000090	13002862	1548	1	0	0	4	4	1	1	0	3	0.0788322	0.117842	0.0285444	0	0	0	0.0215274	0.0818405	0.0215283	0	0.0416321	0.0750728
ENSRNOG00000003649	13	-	73423396	73460890	3272	511	456	510	361	706	532	592	583	604	8.62984	5.78269	7.93095	7.05664	5.81755	7.75767	6.92941	7.8541	6.22738	6.87729	7.00363	7.44783
ENSRNOG00000003650	10	-	104052831	104054805	782	27	24	47	39	86	66	78	31	28	1.45648	2.27441	1.52563	1.36607	1.95186	1.48648	3.32391	3.48314	2.81267	1.60147	3.20657	1.75217
ENSRNOG00000003653	13	-	93651484	93677377	1587	7541	5494	9508	6463	8695	6707	8954	7759	6336	162.402	185.724	209.963	168.479	194.567	167.674	188.019	173.529	140.842	176.907	167.463	186.03
ENSRNOG00000003654	10	-	13003011	13004441	1431	2	1	3	3	0	0	0	1	2	0.0568517	0.0956074	0.0617564	0.0240811	0.068083	0.0338465	0	0	0	0.0420036	0	0.0714052
ENSRNOG00000003657	10	+	13061170	13073283	2895	20	17	10	8	13	11	6	16	7	0.0983565	0.126023	0.305262	0.190453	0.112178	0.284416	0.069066	0.142224	0.126627	0.195683	0.112639	0.176547
ENSRNOG00000003661	10	-	104057697	104075777	1384	862	932	958	1181	1744	1371	1046	1059	957	28.1274	38.9156	27.5209	26.368	22.4795	32.6162	25.1859	39.9107	33.0128	27.1546	32.7032	31.5213
ENSRNOG00000003666	14	+	21177237	21183542	480	28	29	12	16	63	56	51	71	25	2.11862	1.52016	2.57756	5.09723	0.81189	2.92625	3.54071	4.15699	3.88802	2.94512	3.86191	2.07211
ENSRNOG00000003668	10	+	36466229	36467176	948	0	0	0	0	1	0	0	0	0	0	0	0	0	0	0	0	0.0334096	0	0	0.0111365	0
ENSRNOG00000003669	10	-	51683540	51778986	4946	53	27	87	22	57	23	83	168	110	1.07794	0.241702	0.564176	1.39468	0.68065	0.315039	0.666327	0.434912	0.184653	0.796788	0.428631	0.627938
ENSRNOG00000003670	10	-	104086002	104097812	285	751	781	1013	746	1052	1146	969	1024	805	114.896	119.372	116.436	123.815	115.431	132.727	113.303	116.91	134.005	123.991	121.406	116.901
ENSRNOG00000003671	10	-	36449920	36452378	672	0	0	0	0	0	0	0	0	0	0	0	0	0	0	0	0	0	0	0	0	0
ENSRNOG00000003672	14	-	21194664	21219454	4143	1	0	0	0	0	0	0	0	0	0	0	0.0106654	0	0	0	0	0	0	0	0	0.00355513
ENSRNOG00000003673	10	+	104118945	104137319	2190	334	350	418	337	585	444	468	441	393	7.29965	7.01772	6.73898	6.93923	6.19854	7.74066	7.12137	8.46041	6.75648	6.95948	7.44608	7.01878
ENSRNOG00000003674	X	-	31852323	31968152	1512	240	344	297	152	343	275	230	339	268	7.21002	4.5846	7.01376	7.72618	6.37914	11.0195	5.06918	7.18492	6.06125	8.37493	6.10512	6.26946
ENSRNOG00000003675	X	+	42558931	42614242	6469	6	7	16	2	11	10	12	16	30	0.188642	0.0140995	0.0409832	0.0852314	0.080323	0.0524101	0.0618167	0.0538561	0.0515163	0.0726548	0.0557297	0.0812414
ENSRNOG00000003679	10	-	73702327	73787083	7024	461	448	704	225	485	544	610	963	605	3.50368	1.46086	2.90007	4.72453	3.25496	3.08921	2.89406	2.18694	2.58105	3.68957	2.55401	2.62153
ENSRNOG00000003680	10	+	27973681	28187565	2098	0	0	1	0	2	2	4	1	0	0	0	0	0.0164252	0.0154793	0	0.0635355	0.0301928	0.0317692	0.0106348	0.0418325	0
ENSRNOG00000003681	13	-	44998414	45040593	6117	0	0	2	0	1	0	2	0	0	0	0	0	0	0.0106182	0	0.0108957	0.00517775	0	0.00353938	0.0053578	0
ENSRNOG00000003682	19	+	26106838	26119352	2595	254	237	219	235	416	241	323	290	256	4.01288	4.12991	4.32502	3.85103	2.74072	4.42349	4.14789	5.07733	3.095	3.67175	4.10674	4.15594
ENSRNOG00000003683	10	-	54260290	54323439	1653	8	1	2	0	7	1	5	2	2	0.0492165	0	0.21385	0.041694	0.0392929	0.0293009	0.1008	0.134123	0.0201608	0.0367626	0.085028	0.0876888
ENSRNOG00000003686	X	+	44830849	44988551	5195	558	570	661	373	626	708	811	962	582	4.63656	3.33149	4.82887	6.49249	4.20415	5.4069	5.293	3.88305	4.62098	5.36784	4.59901	4.26564
ENSRNOG00000003687	13	-	60846308	60849094	868	231	356	357	250	175	286	529	792	189	8.85718	13.135	11.7594	31.4429	13.3569	19.8648	20.3094	6.38554	10.9806	21.5549	12.5585	11.2505
ENSRNOG00000003688	X	+	25737292	25738155	864	0	0	0	0	0	0	0	0	0	0	0	0	0	0	0	0	0	0	0	0	0
ENSRNOG00000003689	X	+	71324365	71342225	2411	1401	1562	1834	1229	2136	1959	1922	2070	1438	37.4003	35.8365	39.5816	45.609	38.082	48.3725	40.9523	43.2558	41.7426	44.0212	41.9835	37.6061
ENSRNOG00000003691	18	-	40579182	40586260	3435	958	847	1405	847	1213	1259	1479	1510	1117	13.2276	11.2452	12.3234	15.1484	13.2833	11.9429	14.3484	11.1844	12.2146	13.4582	12.5825	12.2654
ENSRNOG00000003694	13	+	108382399	108443294	7235	80	178	141	24	92	69	193	201	75	0.421673	0.15128	0.488588	0.957358	0.632904	1.19161	0.888957	0.402744	0.317828	0.927292	0.536509	0.353847
ENSRNOG00000003695	19	+	24496569	24532772	1359	0	0	0	0	0	0	0	0	0	0	0	0	0	0	0	0	0	0	0	0	0
ENSRNOG00000003698	13	-	80928995	80968971	2798	1	0	0	0	1	0	3	0	0	0	0	0.0157922	0	0	0	0.0357302	0.0113196	0	0	0.0156833	0.00526408
ENSRNOG00000003699	10	+	108630823	108646677	1354	149	208	125	150	190	170	234	189	200	6.59277	5.54353	5.33535	5.27793	3.28967	8.16398	6.31921	4.87661	4.59108	5.57719	5.2623	5.82388
ENSRNOG00000003703	13	-	45042882	45068077	2917	61	51	57	60	88	56	94	87	68	0.948257	0.938048	0.924028	1.02778	0.634594	0.846813	1.07387	0.955489	0.639784	0.836395	0.889715	0.936777
ENSRNOG00000003704	14	+	70015754	70086143	4328	272	316	355	243	224	350	367	391	246	2.31207	2.56053	2.77698	3.11319	2.66378	3.53634	2.82579	1.63923	2.69502	3.10444	2.38668	2.54986
ENSRNOG00000003705	X	+	31984612	32045448	1965	38	21	23	19	37	65	23	34	35	0.724534	0.440962	0.854501	0.596256	0.380122	0.51762	0.390056	0.596374	1.10238	0.497999	0.696271	0.673333
ENSRNOG00000003706	13	-	89661763	89668473	1037	1934	2017	2132	2260	2818	2632	2523	1942	1877	73.6273	99.3893	82.408	64.5338	66.7676	94.2065	81.0775	86.068	84.5841	75.1693	83.9099	85.1416
ENSRNOG00000003707	X	-	71299662	71313542	4419	545	553	585	658	1117	905	838	740	517	9.85022	14.0552	11.2795	11.944	8.89847	12.5453	13.08	16.5705	14.1264	11.1293	14.5923	11.7283
ENSRNOG00000003709	13	+	93684437	93716227	2065	7	7	6	10	7	12	12	9	4	0.078794	0.220846	0.149785	0.150189	0.0943601	0.164184	0.193652	0.107364	0.193661	0.136245	0.164892	0.149809
ENSRNOG00000003712	14	+	113570150	113618138	5014	609	543	823	415	754	768	841	884	659	5.34631	3.77463	5.36691	6.07554	5.33056	5.24529	5.58951	4.76284	5.10456	5.55046	5.1523	4.82928
ENSRNOG00000003713	X	-	45244038	45259492	754	0	0	0	0	0	0	0	0	0	0	0	0	0	0	0	0	0	0	0	0	0
ENSRNOG00000003714	10	+	36715565	36733133	1389	1349	931	1249	1146	2800	1908	2048	1186	1459	42.7274	37.6264	42.9142	29.4238	29.2023	32.464	49.1348	63.8462	45.7781	30.3634	52.9197	41.0893
ENSRNOG00000003715	X	+	104734082	104760547	2145	34	24	53	38	40	44	23	61	33	0.625806	0.807916	0.700395	0.979985	0.802428	0.541923	0.357324	0.590625	0.683608	0.774779	0.543852	0.711373
ENSRNOG00000003716	13	+	109713489	109724863	399	18	19	22	33	30	75	33	36	31	3.1604	3.77182	1.99339	3.10918	1.79064	2.3064	2.75615	2.38137	6.26426	2.40207	3.8006	2.9752
ENSRNOG00000003717	13	+	99473044	99489263	1665	443	500	626	524	754	651	624	702	511	12.4842	14.3525	11.7566	14.5291	12.2101	14.5449	12.4891	14.3429	13.0301	13.7613	13.2874	12.8644
ENSRNOG00000003718	14	-	21240398	21252538	1410	1	0	0	0	0	0	0	0	0	0	0	0.0313381	0	0	0	0	0	0	0	0	0.010446
ENSRNOG00000003719	10	-	46768539	46783889	1462	586	548	671	565	669	609	766	691	559	15.5531	17.6243	17.711	16.2872	14.905	18.1546	17.46	14.493	13.882	16.449	15.2783	16.9628
ENSRNOG00000003720	13	-	81147348	81214546	858	269	273	564	109	193	239	332	715	271	13.814	6.22922	14.895	30.8759	22.9527	16.5697	13.8643	7.66009	9.98106	23.4661	10.5018	11.6461
ENSRNOG00000003721	10	-	13070146	13075864	4100	101	36	123	25	76	105	119	121	96	0.952447	0.278078	1.0885	1.01699	0.974268	0.425278	0.967219	0.587096	0.853467	0.805513	0.802594	0.773009
ENSRNOG00000003722	13	-	84302830	84331905	4026	2523	3158	3201	1894	2896	2637	4417	3359	3053	30.8465	21.4544	27.6908	28.751	25.8208	37.992	36.5608	22.7826	21.8282	30.8546	27.0572	26.6639
ENSRNOG00000003723	13	-	99493120	99531959	6088	2655	2718	2837	1958	3179	2944	3574	3142	2591	17.312	14.6672	19.27	17.7848	15.1336	21.6236	19.5633	16.5385	16.1155	18.1807	17.4058	17.0831
ENSRNOG00000003724	10	+	82375572	82381332	694	2046	1806	2335	2761	3457	2868	2329	2189	2147	125.842	181.433	130.268	108.693	109.266	126.041	111.833	157.768	137.721	114.667	135.774	145.848
ENSRNOG00000003726	X	-	35305236	35431164	4352	5	8	5	7	22	12	23	9	6	0.056081	0.0733532	0.050766	0.071264	0.0373111	0.0890338	0.176117	0.160108	0.0918912	0.0658697	0.142705	0.0600667
ENSRNOG00000003728	10	-	82386005	82399485	3359	370	364	386	337	562	533	652	477	420	5.54152	4.98502	5.30298	5.33165	4.06604	5.7185	7.04751	5.77354	5.76149	5.03873	6.19418	5.27651
ENSRNOG00000003732	6	+	119519714	119609296	2900	101	131	145	40	76	93	120	257	104	1.45878	0.629031	1.53892	3.05388	1.62378	2.1879	1.37894	0.830032	1.06873	2.28852	1.09257	1.20891
ENSRNOG00000003734	X	+	134539398	134541531	909	2	4	0	0	0	2	0	1	2	0.0894993	0	0.0972205	0.0379099	0	0.213133	0	0	0.0733242	0.0836809	0.0244414	0.0622399
ENSRNOG00000003736	9	-	52092511	52238564	4482	1384	824	1127	890	1852	1199	1577	2145	1426	12.942	9.05583	13.6444	16.492	8.166	8.9045	11.7252	13.0873	8.91515	11.1875	11.2425	11.8808
ENSRNOG00000003737	19	-	26122881	26129619	2006	2	0	1	1	1	0	0	0	0	0	0.0227342	0.0440546	0	0.0161892	0	0	0.0157888	0	0.00539641	0.00526293	0.0222629
ENSRNOG00000003738	13	+	106751625	107427329	15650	2	1	2	4	9	6	2	3	3	0.00779759	0.0116562	0.00564686	0.00660577	0.00415024	0.00309485	0.0042587	0.0182141	0.0127767	0.00461695	0.0117498	0.00836687
ENSRNOG00000003740	13	+	84334598	84368154	1077	0	0	0	0	0	0	0	0	0	0	0	0	0	0	0	0	0	0	0	0	0
ENSRNOG00000003741	10	-	108682638	108691367	4722	12	12	37	14	46	58	36	31	29	0.249819	0.135211	0.112292	0.226231	0.254468	0.123086	0.254061	0.30854	0.409339	0.201262	0.32398	0.165774
ENSRNOG00000003742	X	+	35599258	35771711	2914	11	3	25	5	9	21	20	25	6	0.0864864	0.0808022	0.172237	0.305281	0.2877	0.0514894	0.236175	0.10101	0.247995	0.214824	0.19506	0.113175
ENSRNOG00000003743	13	-	45074072	45127815	2159	2075	2118	2499	1579	2472	2386	2459	2715	1984	37.3803	33.3534	42.4675	43.3345	37.5899	47.5146	37.9549	36.264	36.8298	42.813	37.0162	37.7337
ENSRNOG00000003745	13	-	109817728	109849632	2756	1451	1018	1079	290	1807	317	3377	1347	2561	44.8643	5.69568	27.6119	19.9904	15.0909	21.2344	48.4653	24.6476	4.54966	18.7719	25.8875	26.0573
ENSRNOG00000003746	X	+	71272042	71279977	1542	5	8	12	11	37	16	9	12	18	0.714335	0.489417	0.215545	0.403435	0.380202	0.378025	0.292604	1.14329	0.520209	0.387221	0.652035	0.473099
ENSRNOG00000003747	19	-	26133027	26141111	1348	1537	1117	1824	1533	2127	1892	1938	1822	1593	48.0706	51.8636	50.382	46.5774	43.9433	40.1344	47.9099	49.9755	46.7749	43.5517	48.2201	50.1054
ENSRNOG00000003748	X	+	54390733	54409466	1558	1	3	9	3	6	12	11	6	7	0.182761	0.087814	0.0283612	0.132709	0.1876	0.0932626	0.235281	0.121973	0.256682	0.137857	0.204645	0.0996455
ENSRNOG00000003749	X	+	14498119	14534473	4847	193	166	259	127	264	271	274	280	263	2.52971	1.36954	2.01656	2.28159	1.98893	1.90118	2.15911	1.97718	2.13557	2.05723	2.09062	1.97194
ENSRNOG00000003755	19	+	24545318	24576798	2274	0	0	0	2	2	7	1	1	0	0	0.0401097	0	0.015154	0	0	0.0146545	0.027856	0.102586	0.00505132	0.0483656	0.0133699
ENSRNOG00000003756	X	+	14358224	14490340	1263	1	1	0	1	3	1	2	1	2	0.064414	0.0361083	0.0349855	0.0272843	0	0.0383487	0.0527702	0.0752311	0.0263863	0.0218777	0.0514625	0.0451693
ENSRNOG00000003759	6	-	122178602	122239614	2451	34	41	51	29	63	42	59	38	36	0.597465	0.539591	0.612953	0.534265	0.675747	0.810204	0.802178	0.814098	0.571067	0.673406	0.729114	0.583336
ENSRNOG00000003762	X	-	134647703	134719097	3948	14	9	13	8	11	8	13	22	9	0.0927297	0.0924108	0.15669	0.192027	0.106936	0.110413	0.109731	0.088246	0.0675296	0.136459	0.0885021	0.113944
ENSRNOG00000003763	X	+	43497763	43512991	907	326	276	304	325	565	421	378	354	324	14.5309	16.3413	15.8819	13.4497	10.8849	14.7386	13.8882	19.7297	15.4688	13.0244	16.3622	15.5847
ENSRNOG00000003765	X	+	54734385	54738513	1780	0	0	0	0	0	0	0	3	0	0	0	0	0.0580788	0	0	0	0	0	0.0193596	0	0
ENSRNOG00000003767	13	-	109338762	109483891	3953	485	571	616	365	538	587	654	680	515	5.39502	4.28682	5.51907	6.03474	5.15194	7.12234	5.6127	4.38828	5.03793	6.103	5.01297	5.06697
ENSRNOG00000003769	13	-	44166306	44345735	1804	0	1	1	0	1	2	0	1	0	0	0	0	0.0191021	0.018002	0.0268483	0	0.0175567	0.0369466	0.0213175	0.0181678	0
ENSRNOG00000003772	7	+	53630621	53649310	1388	321	124	302	121	842	470	339	221	319	11.4327	4.86183	12.4969	6.70985	8.64109	5.29151	9.95327	23.4961	13.8001	6.88082	15.7498	9.59712
ENSRNOG00000003773	10	-	10990034	11035484	1839	975	992	1175	847	1288	1068	1325	1320	944	21.1335	21.2588	23.7105	25.0343	21.001	26.443	24.3009	22.4512	19.5883	24.1594	22.1135	22.0343
ENSRNOG00000003776	14	-	21286510	21299068	1001	0	1	2	1	1	1	0	0	2	0.0812736	0.0455592	0	0	0.0648863	0.048386	0	0.0316406	0.0332926	0.0377575	0.0216444	0.0422776
ENSRNOG00000003777	10	-	57238946	57243435	1786	247	278	207	272	565	462	317	239	273	6.21777	6.9454	6.11093	4.6114	3.76397	7.53906	5.91479	10.0195	8.62069	5.30481	8.185	6.4247
ENSRNOG00000003778	13	-	93716481	93746994	1751	13	18	11	13	19	19	18	26	20	0.464619	0.338585	0.328057	0.511686	0.204016	0.497898	0.342569	0.343674	0.361617	0.404533	0.349287	0.377087
ENSRNOG00000003779	13	+	89718066	89721454	1129	475	536	705	413	596	613	683	841	552	19.8883	16.6827	18.5905	25.6696	20.2793	22.9945	20.1599	16.7198	18.0946	22.9811	18.3248	18.3872
ENSRNOG00000003781	10	+	28449335	28864255	7189	0	1	0	1	2	0	2	2	0	0	0.00634369	0	0.0095869	0	0.00673729	0.00927093	0.00881132	0	0.0054414	0.00602742	0.00211456
ENSRNOG00000003782	X	-	43543070	43592200	1622	926	1053	1079	674	1161	812	871	1139	769	19.2854	18.9504	25.2262	24.1986	21.6037	31.4435	17.8949	22.6705	16.6835	25.7486	19.083	21.154
ENSRNOG00000003783	X	+	53629255	53629803	549	0	0	0	0	0	0	0	0	0	0	0	0	0	0	0	0	0	0	0	0	0
ENSRNOG00000003784	10	+	63659085	63662050	1101	1180	889	1763	1139	1311	1172	1425	1564	1181	43.6331	47.1788	47.3572	48.9515	52.0023	39.1082	43.131	37.7133	35.4749	46.6873	38.7731	46.0564
ENSRNOG00000003785	10	-	54406980	54467956	3120	30	7	22	15	31	28	31	33	32	0.417204	0.219254	0.424872	0.364482	0.228995	0.108667	0.331107	0.314693	0.299078	0.234048	0.314959	0.353777
ENSRNOG00000003786	X	-	104719940	104726816	1606	205	271	282	248	370	315	285	287	263	6.66137	7.04233	5.64027	6.15819	5.70244	8.17293	5.91372	7.29685	6.53652	6.67785	6.58237	6.44799
ENSRNOG00000003787	14	+	69800156	69897384	993	20	17	30	5	20	28	28	50	19	0.778319	0.229631	0.889964	1.73515	0.981136	0.829189	0.93966	0.637911	0.939702	1.18183	0.839091	0.632638
ENSRNOG00000003789	X	-	10932048	10932768	720	9	34	30	18	19	44	33	50	18	1.01694	1.14012	0.552334	2.39306	1.35315	2.28718	1.52737	0.835796	2.03658	2.01113	1.46658	0.903129
ENSRNOG00000003790	13	-	84383670	84452181	2000	4	0	1	0	3	2	4	3	1	0.0203387	0	0.0883734	0.0516902	0.0162378	0	0.0666487	0.0475084	0.0333259	0.0226427	0.049161	0.0362374
ENSRNOG00000003792	X	+	10964187	11080871	4901	355	297	495	190	361	410	557	597	375	3.11243	1.76799	3.20063	4.19765	3.28003	2.93512	3.78732	2.33293	2.78792	3.47093	2.96939	2.69368
ENSRNOG00000003794	10	+	11046024	11055158	1199	123	78	163	119	210	142	160	132	135	5.18551	5.12461	5.13217	4.29531	4.99861	3.56741	5.03484	6.28062	4.46862	4.28711	5.26136	5.14743
ENSRNOG00000003795	13	+	109505697	109520419	3539	515	523	624	483	936	789	783	829	639	7.34469	6.2241	6.43011	8.07218	5.72613	7.15773	7.37298	8.37673	7.42981	6.98535	7.72651	6.6663
ENSRNOG00000003797	10	+	104155805	104158839	997	1172	1064	1201	1195	1920	1433	1280	1290	1187	48.4294	54.6617	51.9427	44.5873	39.1206	51.6893	42.7835	60.9938	47.8997	45.1324	50.559	51.6779
ENSRNOG00000003800	10	-	97509971	97582188	2423	2	0	0	3	1	0	3	5	2	0.0335761	0.0564648	0.0364727	0.0711104	0	0	0.04126	0.0130715	0	0.0237035	0.0181105	0.0421712
ENSRNOG00000003802	10	-	29020049	29026002	1044	10	3	8	4	11	9	9	5	5	0.194815	0.174731	0.423244	0.165039	0.248855	0.139179	0.287279	0.333712	0.287292	0.184358	0.302761	0.264263
ENSRNOG00000003803	7	-	53653116	53714879	2886	433	481	630	347	639	664	832	871	569	8.01991	5.48332	6.62954	10.4001	7.08927	8.0724	9.60702	7.01268	7.66749	8.5206	8.09573	6.71092
ENSRNOG00000003805	10	+	73809157	73817982	1194	416	502	630	296	370	514	624	851	428	14.5812	11.3057	15.395	24.5608	17.1354	20.3635	17.4157	9.8147	14.3463	20.6866	13.8589	13.7606
ENSRNOG00000003806	6	+	122254841	122256251	1411	7	8	8	10	8	5	9	13	10	0.288288	0.323209	0.219211	0.317492	0.184128	0.27461	0.212558	0.179574	0.118093	0.258744	0.170075	0.276903
ENSRNOG00000003807	10	-	91785893	91807937	4662	3	0	10	2	2	3	4	8	4	0.0437039	0.0244989	0.0356057	0.0740481	0.0872297	0	0.0358038	0.0170144	0.026854	0.0537592	0.0265574	0.0346029
ENSRNOG00000003809	X	+	43625169	43629765	1164	1442	1704	920	1177	2181	1344	1614	2124	1225	55.1825	59.4427	70.5617	81.0557	33.087	91.3978	59.5631	76.4975	49.6013	68.5135	61.8873	61.729
ENSRNOG00000003812	X	+	71199491	71222732	3871	23	20	22	31	45	47	37	39	28	0.381436	0.473459	0.340353	0.450082	0.239271	0.32441	0.412927	0.477312	0.524553	0.337921	0.471597	0.398416
ENSRNOG00000003813	6	-	122419046	122545899	3057	1	0	1	0	4	5	2	0	3	0.039919	0	0.0144543	0	0.0106234	0	0.021802	0.0414423	0.0545075	0.00354112	0.0392506	0.0181244
ENSRNOG00000003815	10	-	57265704	57268081	1207	8089	8238	16929	5538	7602	9933	11820	13355	9001	303.345	209.245	296.128	381.288	455.493	330.574	326.341	199.48	274.255	389.118	266.692	269.573
ENSRNOG00000003816	13	+	84588351	84603134	1805	202	215	291	148	270	245	298	254	180	4.3713	4.02955	5.32879	5.22559	5.64203	6.21695	5.92875	5.10538	4.87453	5.69486	5.30289	4.57655
ENSRNOG00000003821	10	+	108750620	109058691	6699	875	860	1130	619	877	926	1129	1189	990	6.01144	4.21396	5.77151	6.1163	5.47805	6.21788	5.61624	4.14638	4.60662	5.93741	4.78975	5.33231
ENSRNOG00000003822	10	+	29029590	29044583	2297	1177	1167	1433	1251	1493	1618	1598	1628	1195	24.2926	28.5115	25.9909	28.0365	23.2571	28.2473	26.6129	23.6315	26.9472	26.5137	25.7305	26.265
ENSRNOG00000003825	9	+	52687868	52717809	2641	357	371	460	361	668	547	555	526	437	7.74217	7.17043	6.8705	7.89461	6.50644	7.82629	8.05532	9.21476	7.93957	7.40911	8.40322	7.26103
[truncated: 32,555 more rows]

## Sheet: realtime PCR
Sample Name	Target Name	CT
Old-1	FOXO3	28.58
Old-1	FOXO3	29.034
Old-1	FOXO3	28.532
Old-2	FOXO3	28.387
Old-2	FOXO3	28.244
Old-2	FOXO3	28.144
Old-9	FOXO3	28.128
Old-9	FOXO3	28.118
Old-9	FOXO3	27.798
Trained-3	FOXO3	27.735
Trained-3	FOXO3	27.961
Trained-3	FOXO3	27.872
Trained-7	FOXO3	28.001
Trained-7	FOXO3	28.088
Trained-7	FOXO3	28.274
Trained-9	FOXO3	28.28
Trained-9	FOXO3	28.145
Trained-9	FOXO3	27.915
Resveratrol-3	FOXO3	28.169
Resveratrol-3	FOXO3	27.998
Resveratrol-3	FOXO3	28.094
Resveratrol-6	FOXO3	28.003
Resveratrol-6	FOXO3	27.841
Resveratrol-6	FOXO3	27.785
Resveratrol-7	FOXO3	28.608
Resveratrol-7	FOXO3	28.681
Resveratrol-7	FOXO3	28.891
Old-1	GAPDH	17.562
Old-1	GAPDH	17.583
Old-1	GAPDH	17.447
Old-2	GAPDH	16.98
Old-2	GAPDH	16.851
Old-2	GAPDH	16.783
Old-9	GAPDH	17.119
Old-9	GAPDH	16.999
Old-9	GAPDH	16.793
Trained-3	GAPDH	16.376
Trained-3	GAPDH	16.274
Trained-3	GAPDH	16.251
Trained-7	GAPDH	16.607
Trained-7	GAPDH	17.053
Trained-7	GAPDH	16.736
Trained-9	GAPDH	16.146
Trained-9	GAPDH	16.001
Trained-9	GAPDH	15.957
Resveratrol-3	GAPDH	17.753
Resveratrol-3	GAPDH	17.678
Resveratrol-3	GAPDH	17.394
Resveratrol-6	GAPDH	17.189
Resveratrol-6	GAPDH	17.195
Resveratrol-6	GAPDH	17.177
Resveratrol-7	GAPDH	17.102
Resveratrol-7	GAPDH	17.096
Resveratrol-7	GAPDH	16.988
Old-1	GASK	32.604
Old-1	GASK	32.573
Old-1	GASK	31.982
Old-2	GASK	32.549
Old-2	GASK	32.808
Old-2	GASK	32.621
Old-9	GASK	31.675
Old-9	GASK	32.349
Old-9	GASK	31.011
Trained-3	GASK	32.308
Trained-3	GASK	32.309
Trained-3	GASK	31.825
Trained-7	GASK	33.164
Trained-7	GASK	32.76
Trained-7	GASK	32.332
Trained-9	GASK	32.393
Trained-9	GASK	31.434
Trained-9	GASK	32.085
Resveratrol-3	GASK	33.454
Resveratrol-3	GASK	33.856
Resveratrol-3	GASK	35.263
Resveratrol-6	GASK	25.787
Resveratrol-6	GASK	25.605
Resveratrol-6	GASK	25.546
Resveratrol-7	GASK	33.767
Resveratrol-7	GASK	33.628
Resveratrol-7	GASK	32.385
Old-1	IGF-1	33.502
Old-1	IGF-1	33.563
Old-1	IGF-1	33.193
Old-2	IGF-1	32.253
Old-2	IGF-1	32.295
Old-2	IGF-1	33.118
Old-9	IGF-1	33.267
Old-9	IGF-1	32.606
Old-9	IGF-1	33.906
Trained-3	IGF-1	32.584
Trained-3	IGF-1	31.601
Trained-3	IGF-1	33.413
Trained-7	IGF-1	33.821
Trained-7	IGF-1	33.136
Trained-7	IGF-1	34.198
Trained-9	IGF-1	32.851
Trained-9	IGF-1	32.755
Trained-9	IGF-1	33.941
Resveratrol-3	IGF-1	32.569
Resveratrol-3	IGF-1	33.087
Resveratrol-3	IGF-1	34.005
Resveratrol-6	IGF-1	32.988
Resveratrol-6	IGF-1	33.265
Resveratrol-6	IGF-1	34.621
Resveratrol-7	IGF-1	33.276
Resveratrol-7	IGF-1	33.738
Resveratrol-7	IGF-1	34.309
Old-1	IL-6	34.245
Old-1	IL-6	35.064
Old-1	IL-6	35.261
Old-2	IL-6	31.56
Old-2	IL-6	31.773
Old-2	IL-6	31.591
Old-9	IL-6	32.263
Old-9	IL-6	32.913
Old-9	IL-6	33.556
Trained-3	IL-6	30.31
Trained-3	IL-6	30.462
Trained-3	IL-6	30.358
Trained-7	IL-6	33.446
Trained-7	IL-6	32.276
Trained-7	IL-6	32.593
Trained-9	IL-6	32.884
Trained-9	IL-6	33.782
Trained-9	IL-6	33.362
Resveratrol-3	IL-6	35.3
Resveratrol-3	IL-6	33.619
Resveratrol-3	IL-6	33.965
Resveratrol-6	IL-6	33.168
Resveratrol-6	IL-6	33.895
Resveratrol-6	IL-6	34.576
Resveratrol-7	IL-6	33.131
Resveratrol-7	IL-6	32.476
Resveratrol-7	IL-6	33.28
Old-1	MGMT	26.786
Old-1	MGMT	26.94
Old-1	MGMT	26.957
Old-2	MGMT	25.628
Old-2	MGMT	25.783
Old-2	MGMT	25.648
Old-9	MGMT	26.285
Old-9	MGMT	26.36
Old-9	MGMT	26.161
Trained-3	MGMT	25.986
Trained-3	MGMT	25.966
Trained-3	MGMT	25.71
Trained-7	MGMT	26.835
Trained-7	MGMT	26.615
Trained-7	MGMT	26.66
Trained-9	MGMT	25.436
Trained-9	MGMT	25.556
Trained-9	MGMT	25.375
Resveratrol-3	MGMT	25.964
Resveratrol-3	MGMT	26.007
Resveratrol-3	MGMT	25.785
Resveratrol-6	MGMT	26.375
Resveratrol-6	MGMT	26.355
Resveratrol-6	MGMT	26.308
Resveratrol-7	MGMT	26.211
Resveratrol-7	MGMT	26.039
Resveratrol-7	MGMT	26.063
Old-1	PrKaa-2	29.867
Old-1	PrKaa-2	29.6
Old-1	PrKaa-2	29.026
Old-2	PrKaa-2	28.893
Old-2	PrKaa-2	29.016
Old-2	PrKaa-2	29.121
Old-9	PrKaa-2	28.727
Old-9	PrKaa-2	28.953
Old-9	PrKaa-2	28.569
Trained-3	PrKaa-2	29.033
Trained-3	PrKaa-2	27.793
Trained-3	PrKaa-2	27.889
Trained-7	PrKaa-2	29.137
Trained-7	PrKaa-2	30.131
Trained-7	PrKaa-2	28.514
Trained-9	PrKaa-2	29.038
Trained-9	PrKaa-2	27.934
Trained-9	PrKaa-2	27.884
Resveratrol-3	PrKaa-2	29.928
Resveratrol-3	PrKaa-2	29.473
Resveratrol-3	PrKaa-2	29.495
Resveratrol-6	PrKaa-2	29.932
Resveratrol-6	PrKaa-2	29.644
Resveratrol-6	PrKaa-2	29.01
Resveratrol-7	PrKaa-2	29.632
Resveratrol-7	PrKaa-2	29.278
Resveratrol-7	PrKaa-2	28.455
Old-1	SCN5a	32.732
Old-1	SCN5a	33.32
Old-1	SCN5a	32.965
Old-2	SCN5a	32.236
Old-2	SCN5a	32.259
Old-2	SCN5a	33.091
Old-9	SCN5a	32.986
Old-9	SCN5a	32.788
Old-9	SCN5a	33.188
Trained-3	SCN5a	32.158
Trained-3	SCN5a	31.272
Trained-3	SCN5a	32.505
Trained-7	SCN5a	31.779
Trained-7	SCN5a	31.603
Trained-7	SCN5a	30.722
Trained-9	SCN5a	34.511
Trained-9	SCN5a	Undetermined
Trained-9	SCN5a	34.308
Resveratrol-3	SCN5a	32.778
Resveratrol-3	SCN5a	32.058
Resveratrol-3	SCN5a	31.889
Resveratrol-6	SCN5a	32.203
Resveratrol-6	SCN5a	32.004
Resveratrol-6	SCN5a	33.33
Resveratrol-7	SCN5a	Undetermined
Resveratrol-7	SCN5a	34.109
Resveratrol-7	SCN5a	33.686
Old-1	TRIM67	32.578
Old-1	TRIM67	33.74
Old-1	TRIM67	32.698
Old-2	TRIM67	37.678
Old-2	TRIM67	34.506
Old-2	TRIM67	33.555
Old-9	TRIM67	34.391
Old-9	TRIM67	36.955
Old-9	TRIM67	33.99
Trained-3	TRIM67	33.538
Trained-3	TRIM67	32.614
Trained-3	TRIM67	33.566
Trained-7	TRIM67	33.573
Trained-7	TRIM67	33.538
Trained-7	TRIM67	36.467
Trained-9	TRIM67	33.424
Trained-9	TRIM67	37.648
Trained-9	TRIM67	37.202
Resveratrol-3	TRIM67	36.929
Resveratrol-3	TRIM67	34.223
Resveratrol-3	TRIM67	32.49
Resveratrol-6	TRIM67	34.875
Resveratrol-6	TRIM67	33.541
Resveratrol-6	TRIM67	33.3
Resveratrol-7	TRIM67	37.762
Resveratrol-7	TRIM67	33.704
Resveratrol-7	TRIM67	38.723
